# Supplementary material for: Identifying Cattle Breed-Specific Partner Choice of Transcription Factors during the African Trypanosomiasis Disease Progression Using Bioinformatics Analysis
Source: Vaccines (Basel). 2020 May 23;8(2):246. doi: 10.3390/vaccines8020246 (PMC7350023; doi:10.3390/vaccines8020246)
Supplement: Supplementary file 1 [file vaccines-08-00246-s001.zip]

Archive with 3 entries (2 files):
- SupplementaryFiles/
- SupplementaryFiles/S1 Table.xlsx
- SupplementaryFiles/S2 Table.xlsx
