# Supplementary material for: Identifying Cattle Breed-Specific Partner Choice of Transcription Factors during the African Trypanosomiasis Disease Progression Using Bioinformatics Analysis
Source: Vaccines (Basel). 2020 May 23;8(2):246. doi: 10.3390/vaccines8020246 (PMC7350023; doi:10.3390/vaccines8020246)
Supplement: Supplementary file 1 [file vaccines-08-00246-s001.zip › SupplementaryFiles/S1 Table.xlsx]

## Sheet: PWMs
V$AHR_01
V$AHR_Q5
V$AHR_Q6
V$ALX1_07
V$ALX1_06
V$ALX1_05
V$ARID5A_03
V$ARNT_02
V$ARNT_Q6
V$ARNT_01
V$ASCL2_05
V$ASCL2_03
V$ATF1_Q6
V$ATF1_03
V$CREBP1_01
V$CREBP1_Q2
V$ATF3_Q6
V$ATF4_03
V$ATF4_Q2
V$ATF4_02
V$ATF5_01
V$ATOH1_01
V$BACH2_01
V$BBX_03
V$BCLAF1_01
V$BHLHE40_02
V$BHLHE40_01
V$CPEB1_01
V$CREB1_Q3
V$CREB1_Q6
V$CREB1_01
V$CREB3_02
V$CREB3_01
V$CREB3L1_02
V$CREB3L1_01
V$CREB3L2_02
V$CREB3L2_01
V$CREB5_01
V$CREM_Q6
V$CRX_Q4_01
V$CRX_02
V$CRX_Q4
V$CRX_05
V$CUX1_03
V$CUX1_04
V$CUX2_03
V$CUX2_02
V$DBP_Q6
V$DBP_Q6_02
V$DBP_02
V$DBP_Q6_01
V$DLX3_01
V$DLX3_04
V$DLX4_02
V$DLX5_Q3
V$DLX5_03
V$DLX5_01
V$E2F1_09
V$E2F1_05
V$E2F1_Q4_01
V$E2F1_04
V$EBF4_01
V$EBF4_02
V$ELF1_01
V$ELF_02
V$ELF1_Q5
V$ELF1_02
V$ELF2_02
V$ELF3_02
V$ELF4_01
V$ELF4_02
V$ELF4_05
V$ELF5_05
V$ELF5_04
V$ELF5_03
V$ELF5_01
V$ELF5_02
V$EMX2_01
V$EMX2_03
V$EMX2_04
V$ERG_06
V$ERG_01
V$ERG_03
V$ERG_05
V$ERG_04
V$ERG_02
V$ESR1_01
V$ESR1_03
V$ESR2_02
V$ESR2_01
V$ESRRA_09
V$ESRRA_07
V$ESRRA_06
V$ESRRA_08
V$ESRRA_05
V$ETS1_02
V$ETS1_09
V$ETS1_03
V$ETV1_01
V$ETV2_01
V$ETV4_01
V$ETV6_02
V$ETV6_01
V$FLI1_03
V$FLI1_04
V$FLI1_Q6
V$FOXA2_05
V$FOXJ2_01
V$FOXJ2_03
V$FOXJ2_05
V$FOXJ2_04
V$FOXJ2_02
V$FOXL2_Q2
V$FOXM1_Q3
V$FOXM1_03
V$FOXM1_Q6
V$FOXM1_01
V$FOXN1_01
V$FOXO1_03
V$FOXO1_07
V$FOXO1_02
V$FOXO1_01
V$FOXO1_04
V$FOXO1_06
V$FOXO1_05
V$FOXO1_Q5
V$FOXO4_02
V$FOXO4_04
V$FOXO4_03
V$FOXO4_01
V$FOXO4_05
V$GCM1_06
V$GCM1_05
V$GMEB2_02
V$GMEB2_04
V$GMEB2_01
V$GMEB2_03
V$GRHL1_01
V$GRHL1_02
V$HBP1_Q2
V$HBP1_03
V$HMBOX1_01
V$HMBOX1_03
V$HNF1B_07
V$HNF1B_06
V$HNF1B_04
V$HOMEZ_01
V$HOMEZ_03
V$HOXA11_03
V$HOXA11_01
V$HOXA11_04
V$HOXA4_01
V$HOXA4_Q2
V$HOXA5_03
V$HOX13_02
V$HOXA6_01
V$HOXB2_02
V$HOXB2_03
V$HOXB2_01
V$HOXB5_03
V$HOXB5_01
V$HOXB7_01
V$HOXC10_07
V$HOXC10_05
V$HOXC10_04
V$HOXC10_03
V$HOXC10_01
V$HOXC10_06
V$HOXC13_01
V$HOXC13_03
V$HOXC13_04
V$HOXC6_01
V$HOXD10_Q2
V$HOXD10_01
V$HOXD13_05
V$HOXD13_01
V$HOXD13_06
V$HOXD13_03
V$HOXD13_04
V$HOXD9_02
V$HOXD9_03
V$HOXD9_Q2
V$HOXD9_01
V$HSF1_02
V$HSF1_03
V$HSF1_01
V$HSF1_Q6_01
V$HSF1_Q6
V$HSF1_04
V$HSF1_Q5
V$HSF2_01
V$HSF2_04
V$HSF2_02
V$HSF4_01
V$IRF1_05
V$IRF3_07
V$IRF4_03
V$IRF4_05
V$IRF5_06
V$IRF5_05
V$IRF7_04
V$IRF7_03
V$IRF8_01
V$IRF9_01
V$IRX3_05
V$JUNB_01
V$JUNB_Q6
V$LHX3_01
V$LHX3_Q3
V$LTF_Q6
V$MAFF_05
V$MAFF_02
V$MAFF_03
V$MAFF_01
V$MAFF_04
V$MAFG_01
V$MAFG_Q3
V$MAX_13
V$MAX_10
V$MAX_07
V$MAX_Q6
V$MAX_08
V$MAX_01
V$MAX_09
V$MAX_11
V$MECP2_02
V$MECP2_01
V$MEF2A_Q6
V$MEF2A_05
V$MEF2A_03
V$MEF2A_06
V$MEF2B_01
V$MEF2B_02
V$MEF2D_01
V$MEIS1_02
V$MEIS1_05
V$MEIS1_01
V$MEIS1_04
V$MEIS2_05
V$MEIS2_01
V$MEIS2_08
V$MEIS2_06
V$MEIS2_07
V$MEIS3_05
V$MEIS3_02
V$MEIS3_03
V$MEIS3_04
V$MEOX2_05
V$MEOX2_03
V$MEOX2_02
V$MEOX2_04
V$MEOX2_01
V$MGA_04
V$MGA_02
V$MGA_01
V$MGA_03
V$MITF_Q6
V$MITF_Q4
V$MLX_01
V$MLXIPL_01
V$MSC_01
V$MSX1_04
V$MSX1_05
V$MXI1_01
V$MYB_Q3
V$MYB_07
V$MYB_Q5_01
V$MYBL2_05
V$MYBL2_02
V$MYBL2_04
V$MYBL2_03
V$MYC_01
V$MYC_Q2
V$MYCN_01
V$MYF6_05
V$NFAT5_02
V$NFATC1_03
V$NFATC1_02
V$NFATC1_01
V$NFE2_03
V$NFE2L2_01
V$NFE2L2_03
V$NFIA_01
V$NFIB_01
V$NFKB1_02
V$NFKB1_03
V$NFKB2_01
V$NKX22_01
V$NR2F1_02
V$NR2F1_03
V$NR2F1_04
V$NR2F2_03
V$NR2F6_01
V$NR3C1_01
V$NR3C1_03
V$NR3C2_01
V$NR4A2_03
V$NR4A2_04
V$NR4A2_01
V$NR4A2_02
V$NRF1_02
V$PAX6_02
V$PAX6_05
V$PBX1_Q3
V$PBX1_04
V$PBX3_01
V$PBX3_02
V$PBX3_04
V$PBX3_03
V$PITX1_03
V$PITX1_Q6
V$PITX1_Q4
V$PITX1_05
V$PITX1_01
V$PITX1_04
V$PITX2_Q2
V$PITX2_03
V$PITX2_Q4
V$PITX2_01
V$PITX2_Q6
V$PKNOX1_02
V$POU1F1_Q6
V$POU1F1_03
V$POU1F1_04
V$POU2F1_Q4_01
V$POU2F1_02
V$POU2F1_Q4
V$POU2F1_Q6
V$POU2F1_03
V$POU5F1_01
V$POU5F1B_02
V$POU5F1B_01
V$PRRX2_05
V$PRRX2_03
V$PRRX2_06
V$RARA_03
V$RARA_07
V$RARA_05
V$RARA_06
V$RARB_01
V$RAX2_01
V$RELA_02
V$RFX2_02
V$RFX2_04
V$RFX2_01
V$RFX2_03
V$RFX5_01
V$RFX5_03
V$RFX5_06
V$RFX5_02
V$RFX5_04
V$RFX5_05
V$RORA_05
V$RORA_06
V$RXRA_05
V$RXRA_06
V$RXRB_01
V$RXRB_02
V$RXRG_02
V$SMAD2_Q6
V$SMAD3_02
V$SMAD3_03
V$SMAD3_Q6
V$SMAD3_Q6_01
V$SMAD4_Q6
V$SMAD4_Q6_01
V$SMAD7_01
V$SMAD7_02
V$SOX15_03
V$SOX15_06
V$SOX15_Q3
V$SOX15_05
V$SOX15_07
V$SOX18_06
V$SOX18_Q5
V$SOX18_05
V$SOX18_03
V$SOX18_07
V$SOX9_B1
V$SOX9_06
V$SOX9_03
V$SOX9_02
V$SOX9_Q4
V$SOX9_04
V$SOX9_07
V$SOX9_05
V$SOX9_08
V$SOX9_Q5
V$SPDEF_05
V$SPDEF_07
V$SPDEF_03
V$SPDEF_06
V$SPI1_02
V$SPI1_Q5
V$SPI1_06
V$SPI1_03
V$SPI1_10
V$SPI1_04
V$SPIB_06
V$SREBF1_01
V$SREBF2_01
V$SRF_11
V$SRF_07
V$SRF_C
V$SRF_09
V$SRF_02
V$SRF_03
V$SRF_01
V$SRF_Q5_02
V$SRF_Q4
V$SRF_Q5_01
V$SRF_Q6
V$STAT1_01
V$STAT1_Q4
V$STAT1_09
V$STAT1_07
V$STAT1_05
V$STAT1_08
V$STAT1_Q6
V$STAT3_03
V$STAT3_07
V$STAT3_10
V$STAT3_01
V$STAT3_08
V$STAT3_Q4
V$STAT3_05
V$STAT3_06
V$STAT5A_Q6
V$TBX19_01
V$TBX3_01
V$TBX3_02
V$TBX3_03
V$TCF21_01
V$TCF3_04
V$TCF3_06
V$TCF4_04
V$TCF7_03
V$TCF7_05
V$TCF7L1_01
V$TEAD3_01
V$TEAD3_02
V$TEAD4_01
V$TEF_03
V$TEF_05
V$TEF_04
V$TEF_Q6
V$TEF_01
V$TFAP2A_05
V$TFAP2A_02
V$TFAP2A_03
V$TFAP2A_10
V$TFAP2A_06
V$TFAP2A_04
V$TFAP2A_07
V$TFCP2_02
V$TFCP2_03
V$TFE3_01
V$TFEB_02
V$TFEB_01
V$TGIF1_03
V$THAP1_02
V$THAP1_01
V$THRA_01
V$TP53_03
V$TP63_01
V$USF1_03
V$USF1_Q4
V$USF1_02
V$USF2_03
V$USF2_Q6
V$USF2_02
V$USF2_01
V$USF2_Q6_01
V$VSX1_03
V$VSX1_01
V$XBP1_05
V$SIX1_01
V$MYOD_01
V$MYOD_Q6
V$MYOD_Q6_01
V$MYOD_Q6_02
V$MYOD1_02
V$CFOS_Q6
V$CFOSCJUN_Q5
V$FOS_01
V$FOS_02
V$FOS_03
V$FOSL1_01
V$FOS_06
V$FOSL1_02
V$FOSL2_02
V$HFH8_01
V$BATF3_01
V$BATF_01
V$BATF_03
V$BATF_04
V$BATF3_02
V$BATFJUN_01
V$ETS2_Q6
V$CETS2_01
V$CETS2_02
V$SIX5_01
V$SIX5_02
V$SIX5_04
V$HIF1A_Q6
V$HIF1AARNT_01
V$HIF1A_Q5
V$FOXA1_02
V$FOXA1_03
V$FOXA1_04
V$FOXA1_05
V$FOXA1_06
V$TAL1BETAE47_01
V$TAL1ALPHAE47_01
V$TAL1BETAITF2_01
V$TAL1_Q6
V$TAL1_01
V$TAL1_Q6_01
V$TAL1_02
V$TAL1GATA1_02
V$GMEB1_03
V$GMEB1_04
V$STAT5B_01
V$STAT5ASTAT5B_01
V$ATF6_01
V$E2F6_01
V$E2F6_02
V$E2F6_03
V$HNF4G_02
V$HNF4G_03
V$HNF4GAMMA_01
V$HNF4G_04
V$HNF4G_01
V$SIX3_01
V$HES1_Q2
V$HES1_Q6
V$HES1_Q3
V$PPARG_01
V$PPARG_02
V$PPARG_Q6
V$PPARGRXRA_01
V$NFYC_Q5
V$STAT1STAT2_01
V$TITF1_Q3
V$TTF1_Q6
V$TTF1_Q5
V$TTF1_Q5_01
V$PAX8_B
V$PAX8_01
V$ISL1_Q6
V$ISL1_Q3
V$SMARCC1_01
V$MEF2C_Q4
V$MEF2C_02
V$MEF2C_03
V$MEF2C_04
V$MYOGNF1_01
V$MYOGENIN_Q6
V$MYOGENIN_Q6_01
V$MYOG_01
V$IRF2_01
V$IRF2_Q6
V$PPARA_01
V$PPARA_02
V$PPARA_Q6
V$PROP1_01
V$PROP1_02
V$PROP1_04
V$PROP1_Q2
V$NFYB_01
V$HAND1E47_01
V$NR1H3RXRA_01
V$RELBP52_01
V$RELBP50_Q3
V$SETDB1_01
V$FOSL1_01
V$FOSL1_02
V$MLXIPL_01
V$GTF2IRD1_01
V$MYF5_Q6
V$VJUN_01
V$CREBP1CJUN_01
V$MEQCJUN_02
V$JUNDM2_03
V$JUNDM2_04
V$CJUN_Q6
V$JUND_Q6
V$CFOSCJUN_Q5
V$JUND_01
V$JUND_02
V$JUND_03
V$JUN_02
V$BATFJUN_01
V$JUN_03
V$JUN_04
V$JUNB_01
V$JUND_04
V$JUND_05
V$E2F4DP1_01
V$E2F4DP2_01
V$E2F4_Q6
V$E2F4_04
V$E2F4_02
V$E2F4_03
V$E2F4_05
V$E2F4_06
V$E2F4_07
V$E2F4_09
V$IRF6_03
V$IRF6_04
