# Supplementary material for: Identifying Cattle Breed-Specific Partner Choice of Transcription Factors during the African Trypanosomiasis Disease Progression Using Bioinformatics Analysis
Source: Vaccines (Basel). 2020 May 23;8(2):246. doi: 10.3390/vaccines8020246 (PMC7350023; doi:10.3390/vaccines8020246)
Supplement: Supplementary file 1 [file vaccines-08-00246-s001.zip › SupplementaryFiles/S2 Table.xlsx]

## Sheet: Boran
						BORAN
					MONOTONICALLY EXPRESSED GENES
	LIVER					SPLEEN					LYMPH NODE
Ascending		Descending			Ascending		Descending			Ascending		Descending
ENSBTAG00000004547		ENSBTAG00000039682			ENSBTAG00000012990		ENSBTAG00000009842			ENSBTAG00000053484		ENSBTAG00000030190
ENSBTAG00000005008		ENSBTAG00000000253			ENSBTAG00000003410		ENSBTAG00000008530			ENSBTAG00000003543		ENSBTAG00000004592
ENSBTAG00000048485		ENSBTAG00000019299			ENSBTAG00000007728		ENSBTAG00000001842			ENSBTAG00000004783		ENSBTAG00000019133
ENSBTAG00000003115		ENSBTAG00000019998			ENSBTAG00000015240		ENSBTAG00000000843			ENSBTAG00000015839		ENSBTAG00000012797
ENSBTAG00000015829		ENSBTAG00000006567			ENSBTAG00000025405		ENSBTAG00000010647			ENSBTAG00000006395		ENSBTAG00000025848
ENSBTAG00000015363		ENSBTAG00000036127			ENSBTAG00000024162		ENSBTAG00000015334			ENSBTAG00000002941
ENSBTAG00000038650		ENSBTAG00000006001			ENSBTAG00000019069		ENSBTAG00000054533			ENSBTAG00000001795
ENSBTAG00000002951		ENSBTAG00000053223			ENSBTAG00000025250		ENSBTAG00000009717			ENSBTAG00000005116
ENSBTAG00000046533		ENSBTAG00000032304			ENSBTAG00000010987		ENSBTAG00000009061			ENSBTAG00000010552
ENSBTAG00000021209		ENSBTAG00000008434			ENSBTAG00000004488		ENSBTAG00000009513			ENSBTAG00000016764
ENSBTAG00000009353		ENSBTAG00000027182			ENSBTAG00000014393		ENSBTAG00000014304			ENSBTAG00000005863
ENSBTAG00000020043		ENSBTAG00000003786			ENSBTAG00000004875		ENSBTAG00000011424			ENSBTAG00000013607
ENSBTAG00000004997		ENSBTAG00000000074			ENSBTAG00000004992		ENSBTAG00000004777			ENSBTAG00000016161
ENSBTAG00000011193		ENSBTAG00000002606			ENSBTAG00000010820		ENSBTAG00000000305			ENSBTAG00000015272
ENSBTAG00000005709		ENSBTAG00000005105			ENSBTAG00000014733		ENSBTAG00000010071			ENSBTAG00000055207
ENSBTAG00000021818		ENSBTAG00000005356			ENSBTAG00000016034		ENSBTAG00000004855			ENSBTAG00000038745
ENSBTAG00000007773		ENSBTAG00000047299			ENSBTAG00000011337		ENSBTAG00000013472			ENSBTAG00000026886
ENSBTAG00000018704		ENSBTAG00000021934			ENSBTAG00000013393		ENSBTAG00000011613			ENSBTAG00000018903
ENSBTAG00000015769		ENSBTAG00000002735			ENSBTAG00000010613		ENSBTAG00000014958			ENSBTAG00000006051
ENSBTAG00000005246		ENSBTAG00000021214			ENSBTAG00000017721		ENSBTAG00000030190			ENSBTAG00000007531
ENSBTAG00000004580		ENSBTAG00000012518			ENSBTAG00000020791		ENSBTAG00000009121			ENSBTAG00000020645
ENSBTAG00000021466		ENSBTAG00000038540			ENSBTAG00000005183		ENSBTAG00000008224			ENSBTAG00000025868
ENSBTAG00000019371		ENSBTAG00000011793			ENSBTAG00000038495		ENSBTAG00000006056			ENSBTAG00000020698
ENSBTAG00000002669		ENSBTAG00000012338			ENSBTAG00000011786		ENSBTAG00000016676			ENSBTAG00000017747
ENSBTAG00000020270		ENSBTAG00000015352			ENSBTAG00000012274		ENSBTAG00000015978			ENSBTAG00000018116
ENSBTAG00000007433		ENSBTAG00000001956			ENSBTAG00000015032		ENSBTAG00000050962			ENSBTAG00000019807
ENSBTAG00000012630		ENSBTAG00000008942			ENSBTAG00000020269		ENSBTAG00000009552			ENSBTAG00000030769
ENSBTAG00000011146		ENSBTAG00000014470			ENSBTAG00000009058		ENSBTAG00000020060			ENSBTAG00000013084
ENSBTAG00000006716		ENSBTAG00000021103			ENSBTAG00000002575		ENSBTAG00000032660			ENSBTAG00000000225
ENSBTAG00000053179		ENSBTAG00000010360			ENSBTAG00000021723		ENSBTAG00000014501			ENSBTAG00000003644
ENSBTAG00000033255		ENSBTAG00000015698			ENSBTAG00000039719		ENSBTAG00000037640			ENSBTAG00000010681
ENSBTAG00000011593		ENSBTAG00000010673			ENSBTAG00000013705		ENSBTAG00000000025			ENSBTAG00000023734
ENSBTAG00000017863		ENSBTAG00000010509			ENSBTAG00000046514		ENSBTAG00000006978			ENSBTAG00000027337
ENSBTAG00000048565		ENSBTAG00000017656			ENSBTAG00000005725		ENSBTAG00000000898			ENSBTAG00000005536
ENSBTAG00000000133		ENSBTAG00000007787			ENSBTAG00000031242		ENSBTAG00000018852			ENSBTAG00000012291
ENSBTAG00000002082		ENSBTAG00000020389			ENSBTAG00000049114		ENSBTAG00000014614			ENSBTAG00000014090
ENSBTAG00000010303		ENSBTAG00000044132			ENSBTAG00000012147		ENSBTAG00000019853			ENSBTAG00000018339
ENSBTAG00000001009		ENSBTAG00000002469			ENSBTAG00000006087		ENSBTAG00000051164			ENSBTAG00000007128
ENSBTAG00000019604		ENSBTAG00000035081			ENSBTAG00000006927		ENSBTAG00000013468			ENSBTAG00000013792
ENSBTAG00000020225		ENSBTAG00000007115			ENSBTAG00000018065		ENSBTAG00000000019			ENSBTAG00000026768
ENSBTAG00000013472		ENSBTAG00000008816			ENSBTAG00000009579		ENSBTAG00000050869			ENSBTAG00000004371
ENSBTAG00000008897		ENSBTAG00000016211			ENSBTAG00000017273		ENSBTAG00000046332			ENSBTAG00000013606
ENSBTAG00000009826		ENSBTAG00000038682			ENSBTAG00000030584		ENSBTAG00000012007			ENSBTAG00000007757
ENSBTAG00000019711		ENSBTAG00000017605			ENSBTAG00000039766		ENSBTAG00000012863			ENSBTAG00000012102
ENSBTAG00000006984		ENSBTAG00000009287			ENSBTAG00000030962		ENSBTAG00000007829			ENSBTAG00000008634
ENSBTAG00000018517		ENSBTAG00000011726			ENSBTAG00000017038		ENSBTAG00000002490			ENSBTAG00000013980
ENSBTAG00000008863		ENSBTAG00000015230			ENSBTAG00000047702		ENSBTAG00000004643			ENSBTAG00000011553
ENSBTAG00000055062		ENSBTAG00000039319			ENSBTAG00000015913		ENSBTAG00000022155			ENSBTAG00000020904
ENSBTAG00000004115		ENSBTAG00000006754			ENSBTAG00000020633		ENSBTAG00000015498			ENSBTAG00000021222
ENSBTAG00000014494		ENSBTAG00000014768			ENSBTAG00000030885		ENSBTAG00000016369			ENSBTAG00000021776
ENSBTAG00000020602		ENSBTAG00000017779			ENSBTAG00000002236		ENSBTAG00000019663			ENSBTAG00000007766
ENSBTAG00000007153		ENSBTAG00000046837			ENSBTAG00000004416		ENSBTAG00000009232			ENSBTAG00000013988
ENSBTAG00000039160		ENSBTAG00000011823			ENSBTAG00000016345		ENSBTAG00000022656			ENSBTAG00000000810
ENSBTAG00000010347		ENSBTAG00000000422			ENSBTAG00000025622		ENSBTAG00000048273			ENSBTAG00000054572
ENSBTAG00000021250		ENSBTAG00000053406			ENSBTAG00000013722		ENSBTAG00000003238			ENSBTAG00000005413
ENSBTAG00000037811		ENSBTAG00000002642			ENSBTAG00000006685		ENSBTAG00000005373			ENSBTAG00000005978
ENSBTAG00000014151		ENSBTAG00000007623			ENSBTAG00000009493		ENSBTAG00000051013			ENSBTAG00000020705
ENSBTAG00000031444		ENSBTAG00000008528			ENSBTAG00000019520		ENSBTAG00000010526			ENSBTAG00000011556
ENSBTAG00000015297		ENSBTAG00000010843			ENSBTAG00000020780		ENSBTAG00000021519			ENSBTAG00000014297
ENSBTAG00000004275		ENSBTAG00000000172			ENSBTAG00000000256		ENSBTAG00000000369			ENSBTAG00000025898
ENSBTAG00000007863		ENSBTAG00000017158			ENSBTAG00000008736		ENSBTAG00000003015			ENSBTAG00000002639
ENSBTAG00000017135		ENSBTAG00000045887			ENSBTAG00000037941		ENSBTAG00000011905			ENSBTAG00000011319
ENSBTAG00000017287		ENSBTAG00000008186			ENSBTAG00000014830		ENSBTAG00000043956			ENSBTAG00000015828
ENSBTAG00000005434		ENSBTAG00000010696			ENSBTAG00000016510		ENSBTAG00000001585			ENSBTAG00000011488
ENSBTAG00000007626		ENSBTAG00000022022			ENSBTAG00000032292		ENSBTAG00000009547			ENSBTAG00000021901
ENSBTAG00000007331		ENSBTAG00000002500			ENSBTAG00000048125		ENSBTAG00000007196			ENSBTAG00000007375
ENSBTAG00000020297		ENSBTAG00000034393			ENSBTAG00000002610		ENSBTAG00000010793			ENSBTAG00000000070
ENSBTAG00000004291		ENSBTAG00000006819			ENSBTAG00000010195		ENSBTAG00000000820			ENSBTAG00000004635
ENSBTAG00000019409		ENSBTAG00000029886			ENSBTAG00000014297		ENSBTAG00000020533			ENSBTAG00000003072
ENSBTAG00000008143		ENSBTAG00000009153			ENSBTAG00000017339		ENSBTAG00000008313			ENSBTAG00000004852
ENSBTAG00000003727		ENSBTAG00000004855			ENSBTAG00000000202		ENSBTAG00000017137			ENSBTAG00000018496
ENSBTAG00000027684		ENSBTAG00000011140			ENSBTAG00000001504		ENSBTAG00000014357			ENSBTAG00000023731
ENSBTAG00000053390		ENSBTAG00000016558			ENSBTAG00000020759		ENSBTAG00000016894			ENSBTAG00000010324
ENSBTAG00000005615		ENSBTAG00000000979			ENSBTAG00000003788		ENSBTAG00000018123			ENSBTAG00000010617
ENSBTAG00000010739		ENSBTAG00000011738			ENSBTAG00000049782		ENSBTAG00000003439			ENSBTAG00000012234
ENSBTAG00000008341		ENSBTAG00000017819			ENSBTAG00000007474		ENSBTAG00000010841			ENSBTAG00000014237
ENSBTAG00000011196		ENSBTAG00000000103			ENSBTAG00000016747		ENSBTAG00000013322			ENSBTAG00000015156
ENSBTAG00000026676		ENSBTAG00000034154			ENSBTAG00000002707		ENSBTAG00000013910			ENSBTAG00000004138
ENSBTAG00000053050		ENSBTAG00000011786			ENSBTAG00000000375		ENSBTAG00000030675			ENSBTAG00000016988
ENSBTAG00000017801		ENSBTAG00000027516			ENSBTAG00000008437		ENSBTAG00000007649			ENSBTAG00000001992
ENSBTAG00000000524		ENSBTAG00000008541			ENSBTAG00000032808		ENSBTAG00000001029			ENSBTAG00000018405
ENSBTAG00000008008		ENSBTAG00000005668			ENSBTAG00000024701		ENSBTAG00000015434			ENSBTAG00000011934
ENSBTAG00000007901		ENSBTAG00000010801			ENSBTAG00000009911		ENSBTAG00000010736			ENSBTAG00000018784
ENSBTAG00000003908		ENSBTAG00000008881			ENSBTAG00000015632		ENSBTAG00000021771			ENSBTAG00000006707
ENSBTAG00000000432		ENSBTAG00000008884			ENSBTAG00000021615		ENSBTAG00000008167			ENSBTAG00000038845
ENSBTAG00000002885		ENSBTAG00000014272			ENSBTAG00000037581		ENSBTAG00000022927			ENSBTAG00000004651
ENSBTAG00000007103		ENSBTAG00000016559			ENSBTAG00000006142		ENSBTAG00000019692			ENSBTAG00000016528
ENSBTAG00000001821		ENSBTAG00000002490			ENSBTAG00000013417		ENSBTAG00000050479
ENSBTAG00000008442		ENSBTAG00000020655			ENSBTAG00000025898		ENSBTAG00000010795
ENSBTAG00000000842		ENSBTAG00000017053			ENSBTAG00000014166		ENSBTAG00000015989
ENSBTAG00000038337		ENSBTAG00000006307			ENSBTAG00000018329		ENSBTAG00000013400
ENSBTAG00000045862		ENSBTAG00000003550			ENSBTAG00000006523		ENSBTAG00000019508
ENSBTAG00000021709		ENSBTAG00000017851			ENSBTAG00000009491		ENSBTAG00000007595
ENSBTAG00000047238		ENSBTAG00000030585			ENSBTAG00000011242		ENSBTAG00000019315
ENSBTAG00000004975		ENSBTAG00000003986			ENSBTAG00000001615		ENSBTAG00000026088
ENSBTAG00000021144		ENSBTAG00000009837			ENSBTAG00000005850		ENSBTAG00000000144
ENSBTAG00000007079		ENSBTAG00000009995			ENSBTAG00000013952		ENSBTAG00000004028
ENSBTAG00000020645		ENSBTAG00000020927			ENSBTAG00000023179		ENSBTAG00000018438
ENSBTAG00000007421		ENSBTAG00000015081			ENSBTAG00000047121		ENSBTAG00000005661
ENSBTAG00000007661		ENSBTAG00000004131			ENSBTAG00000005116		ENSBTAG00000010082
ENSBTAG00000018033		ENSBTAG00000005629			ENSBTAG00000001419		ENSBTAG00000043508
ENSBTAG00000019272		ENSBTAG00000019011			ENSBTAG00000015294		ENSBTAG00000002823
ENSBTAG00000023787		ENSBTAG00000007000			ENSBTAG00000015721		ENSBTAG00000011640
ENSBTAG00000004238		ENSBTAG00000019470			ENSBTAG00000013282		ENSBTAG00000017450
ENSBTAG00000020173		ENSBTAG00000021777			ENSBTAG00000023417		ENSBTAG00000032097
ENSBTAG00000007981		ENSBTAG00000013031			ENSBTAG00000026769		ENSBTAG00000048980
ENSBTAG00000000944		ENSBTAG00000016731			ENSBTAG00000035556		ENSBTAG00000017753
ENSBTAG00000003043		ENSBTAG00000022632			ENSBTAG00000009863		ENSBTAG00000018999
ENSBTAG00000013885		ENSBTAG00000011944			ENSBTAG00000020023		ENSBTAG00000003550
ENSBTAG00000004553		ENSBTAG00000016352			ENSBTAG00000004334		ENSBTAG00000009156
ENSBTAG00000012496		ENSBTAG00000021830			ENSBTAG00000007759		ENSBTAG00000009475
ENSBTAG00000015133		ENSBTAG00000038241			ENSBTAG00000018116		ENSBTAG00000012012
ENSBTAG00000002628		ENSBTAG00000012808			ENSBTAG00000024874		ENSBTAG00000037413
ENSBTAG00000005808		ENSBTAG00000017812			ENSBTAG00000037768		ENSBTAG00000038617
ENSBTAG00000010155		ENSBTAG00000014294			ENSBTAG00000003268		ENSBTAG00000001254
ENSBTAG00000020034		ENSBTAG00000001659			ENSBTAG00000010276		ENSBTAG00000010350
ENSBTAG00000002455		ENSBTAG00000018824			ENSBTAG00000010379		ENSBTAG00000007089
ENSBTAG00000002746		ENSBTAG00000012801			ENSBTAG00000048098		ENSBTAG00000018361
ENSBTAG00000047330		ENSBTAG00000014611			ENSBTAG00000004695		ENSBTAG00000049397
ENSBTAG00000015145		ENSBTAG00000017616			ENSBTAG00000006877		ENSBTAG00000034531
ENSBTAG00000016506		ENSBTAG00000000241			ENSBTAG00000016550		ENSBTAG00000043243
ENSBTAG00000017461		ENSBTAG00000018127			ENSBTAG00000010146		ENSBTAG00000020262
ENSBTAG00000025257		ENSBTAG00000018893			ENSBTAG00000019375		ENSBTAG00000000948
ENSBTAG00000030845		ENSBTAG00000023523			ENSBTAG00000019436		ENSBTAG00000006027
ENSBTAG00000001321		ENSBTAG00000000429			ENSBTAG00000002390		ENSBTAG00000000678
ENSBTAG00000013368		ENSBTAG00000010830			ENSBTAG00000012745		ENSBTAG00000039731
ENSBTAG00000038326		ENSBTAG00000021798			ENSBTAG00000022009
ENSBTAG00000001189		ENSBTAG00000022731			ENSBTAG00000003168
ENSBTAG00000002352		ENSBTAG00000001485			ENSBTAG00000006347
ENSBTAG00000014113		ENSBTAG00000003958			ENSBTAG00000021474
ENSBTAG00000023144		ENSBTAG00000006359			ENSBTAG00000034885
ENSBTAG00000017547		ENSBTAG00000006186			ENSBTAG00000012512
ENSBTAG00000001066		ENSBTAG00000013819			ENSBTAG00000016095
ENSBTAG00000010992		ENSBTAG00000015968			ENSBTAG00000018823
ENSBTAG00000011578		ENSBTAG00000017242			ENSBTAG00000000428
ENSBTAG00000009137		ENSBTAG00000021283			ENSBTAG00000006949
ENSBTAG00000009381		ENSBTAG00000014861			ENSBTAG00000003328
ENSBTAG00000018951		ENSBTAG00000016560			ENSBTAG00000020657
ENSBTAG00000010386		ENSBTAG00000018469			ENSBTAG00000029897
ENSBTAG00000021837		ENSBTAG00000038549			ENSBTAG00000045901
ENSBTAG00000000672		ENSBTAG00000046220			ENSBTAG00000053923
ENSBTAG00000014609		ENSBTAG00000002782			ENSBTAG00000004054
ENSBTAG00000017875		ENSBTAG00000016254			ENSBTAG00000009077
ENSBTAG00000027246		ENSBTAG00000037571			ENSBTAG00000001023
ENSBTAG00000001244		ENSBTAG00000024431			ENSBTAG00000011543
ENSBTAG00000006282		ENSBTAG00000031332			ENSBTAG00000015224
ENSBTAG00000009061		ENSBTAG00000026181			ENSBTAG00000011887
ENSBTAG00000012771		ENSBTAG00000045785			ENSBTAG00000021065
ENSBTAG00000018531		ENSBTAG00000004330			ENSBTAG00000000098
ENSBTAG00000012380		ENSBTAG00000012998			ENSBTAG00000001870
ENSBTAG00000013569		ENSBTAG00000032829			ENSBTAG00000016559
ENSBTAG00000016168		ENSBTAG00000015807			ENSBTAG00000016760
ENSBTAG00000027020		ENSBTAG00000017181			ENSBTAG00000019780
ENSBTAG00000004989		ENSBTAG00000021808			ENSBTAG00000021762
ENSBTAG00000006223		ENSBTAG00000038323			ENSBTAG00000001199
ENSBTAG00000008719		ENSBTAG00000015221			ENSBTAG00000001387
ENSBTAG00000009668		ENSBTAG00000020030			ENSBTAG00000001882
ENSBTAG00000001745		ENSBTAG00000037649			ENSBTAG00000001265
ENSBTAG00000010681		ENSBTAG00000048390			ENSBTAG00000010943
ENSBTAG00000015815		ENSBTAG00000003017			ENSBTAG00000001120
ENSBTAG00000020801		ENSBTAG00000007365			ENSBTAG00000044135
ENSBTAG00000003397		ENSBTAG00000015390			ENSBTAG00000000356
ENSBTAG00000003923		ENSBTAG00000016253			ENSBTAG00000021162
ENSBTAG00000004072		ENSBTAG00000000160			ENSBTAG00000015249
ENSBTAG00000020554		ENSBTAG00000013300			ENSBTAG00000007392
ENSBTAG00000008933		ENSBTAG00000013612			ENSBTAG00000038990
ENSBTAG00000018463		ENSBTAG00000021461			ENSBTAG00000010627
ENSBTAG00000019532		ENSBTAG00000038990			ENSBTAG00000021060
ENSBTAG00000020865		ENSBTAG00000005670			ENSBTAG00000013165
ENSBTAG00000005477		ENSBTAG00000012632			ENSBTAG00000018667
ENSBTAG00000015100		ENSBTAG00000015436			ENSBTAG00000021939
ENSBTAG00000007988		ENSBTAG00000009872			ENSBTAG00000005534
ENSBTAG00000008636		ENSBTAG00000003075			ENSBTAG00000020459
ENSBTAG00000011238		ENSBTAG00000003237			ENSBTAG00000002434
ENSBTAG00000018473		ENSBTAG00000018742			ENSBTAG00000016680
ENSBTAG00000001578		ENSBTAG00000020725			ENSBTAG00000047265
ENSBTAG00000007213		ENSBTAG00000047780			ENSBTAG00000021517
ENSBTAG00000012526		ENSBTAG00000003162			ENSBTAG00000008953
ENSBTAG00000013367		ENSBTAG00000049599			ENSBTAG00000010777
ENSBTAG00000016762		ENSBTAG00000015277			ENSBTAG00000001626
ENSBTAG00000018119		ENSBTAG00000001000			ENSBTAG00000009434
ENSBTAG00000019060		ENSBTAG00000003358			ENSBTAG00000011064
ENSBTAG00000051907		ENSBTAG00000017405			ENSBTAG00000014426
ENSBTAG00000012117		ENSBTAG00000001968			ENSBTAG00000005989
ENSBTAG00000008915		ENSBTAG00000003076			ENSBTAG00000011892
ENSBTAG00000009271		ENSBTAG00000019667			ENSBTAG00000013791
ENSBTAG00000011409		ENSBTAG00000020729			ENSBTAG00000016869
ENSBTAG00000018013		ENSBTAG00000021822			ENSBTAG00000000559
ENSBTAG00000008136		ENSBTAG00000027728			ENSBTAG00000018905
ENSBTAG00000020921		ENSBTAG00000051542			ENSBTAG00000030915
ENSBTAG00000014953		ENSBTAG00000001673			ENSBTAG00000002478
ENSBTAG00000020860		ENSBTAG00000006395			ENSBTAG00000004086
ENSBTAG00000012695		ENSBTAG00000017366			ENSBTAG00000010179
ENSBTAG00000014685		ENSBTAG00000016398			ENSBTAG00000017718
ENSBTAG00000025398		ENSBTAG00000000250			ENSBTAG00000046031
ENSBTAG00000052916		ENSBTAG00000018283			ENSBTAG00000046346
ENSBTAG00000005564		ENSBTAG00000038195			ENSBTAG00000011527
ENSBTAG00000010987		ENSBTAG00000002044			ENSBTAG00000048620
ENSBTAG00000017060		ENSBTAG00000017814			ENSBTAG00000000396
ENSBTAG00000017465		ENSBTAG00000039808			ENSBTAG00000001518
ENSBTAG00000007455		ENSBTAG00000002487			ENSBTAG00000005170
ENSBTAG00000008953		ENSBTAG00000002748			ENSBTAG00000005379
ENSBTAG00000010922		ENSBTAG00000004112			ENSBTAG00000018334
ENSBTAG00000019250		ENSBTAG00000005725			ENSBTAG00000001519
ENSBTAG00000003038		ENSBTAG00000004178			ENSBTAG00000009996
ENSBTAG00000045767		ENSBTAG00000040128			ENSBTAG00000013577
ENSBTAG00000000941		ENSBTAG00000001616			ENSBTAG00000000077
ENSBTAG00000013118		ENSBTAG00000005702			ENSBTAG00000000974
ENSBTAG00000020294		ENSBTAG00000011112			ENSBTAG00000012010
ENSBTAG00000002947		ENSBTAG00000050722			ENSBTAG00000015254
ENSBTAG00000020535		ENSBTAG00000008376			ENSBTAG00000020446
ENSBTAG00000003147		ENSBTAG00000008765			ENSBTAG00000021544
ENSBTAG00000003341		ENSBTAG00000017602			ENSBTAG00000050317
ENSBTAG00000024503		ENSBTAG00000015478			ENSBTAG00000002484
ENSBTAG00000003922		ENSBTAG00000019218			ENSBTAG00000011083
ENSBTAG00000016345		ENSBTAG00000017976			ENSBTAG00000015529
ENSBTAG00000007338		ENSBTAG00000009478			ENSBTAG00000021789
ENSBTAG00000009658		ENSBTAG00000054061			ENSBTAG00000000133
ENSBTAG00000001060		ENSBTAG00000005812			ENSBTAG00000010303
ENSBTAG00000002623		ENSBTAG00000045834			ENSBTAG00000016268
ENSBTAG00000020935		ENSBTAG00000006050			ENSBTAG00000003901
ENSBTAG00000000559		ENSBTAG00000006054			ENSBTAG00000004510
ENSBTAG00000006082		ENSBTAG00000008294			ENSBTAG00000017622
ENSBTAG00000015278		ENSBTAG00000039340			ENSBTAG00000017983
ENSBTAG00000010487		ENSBTAG00000000026			ENSBTAG00000033504
ENSBTAG00000015403		ENSBTAG00000010841			ENSBTAG00000048565
ENSBTAG00000013533		ENSBTAG00000013390			ENSBTAG00000055145
ENSBTAG00000014614		ENSBTAG00000021893			ENSBTAG00000006396
ENSBTAG00000018061		ENSBTAG00000027569			ENSBTAG00000011554
ENSBTAG00000004679		ENSBTAG00000000505			ENSBTAG00000011846
ENSBTAG00000014295		ENSBTAG00000005034			ENSBTAG00000012962
ENSBTAG00000042297		ENSBTAG00000017571			ENSBTAG00000019743
ENSBTAG00000017832		ENSBTAG00000008332			ENSBTAG00000046540
ENSBTAG00000007935		ENSBTAG00000014991			ENSBTAG00000005076
ENSBTAG00000009256		ENSBTAG00000032902			ENSBTAG00000006377
ENSBTAG00000016819		ENSBTAG00000051567			ENSBTAG00000006731
ENSBTAG00000020420		ENSBTAG00000002952			ENSBTAG00000009918
ENSBTAG00000015163		ENSBTAG00000003728			ENSBTAG00000013669
ENSBTAG00000050904		ENSBTAG00000008611			ENSBTAG00000013772
ENSBTAG00000000215		ENSBTAG00000009736			ENSBTAG00000014460
ENSBTAG00000014898		ENSBTAG00000018783			ENSBTAG00000018267
ENSBTAG00000003257		ENSBTAG00000003089			ENSBTAG00000002676
ENSBTAG00000010135		ENSBTAG00000011327			ENSBTAG00000013170
ENSBTAG00000019630		ENSBTAG00000015337			ENSBTAG00000018918
ENSBTAG00000008424		ENSBTAG00000015912			ENSBTAG00000019220
ENSBTAG00000000347		ENSBTAG00000018474			ENSBTAG00000019349
ENSBTAG00000004554		ENSBTAG00000040001			ENSBTAG00000019593
ENSBTAG00000006846		ENSBTAG00000015895			ENSBTAG00000019852
ENSBTAG00000011043		ENSBTAG00000020931			ENSBTAG00000000607
ENSBTAG00000013363		ENSBTAG00000051239			ENSBTAG00000005678
ENSBTAG00000010416		ENSBTAG00000019423			ENSBTAG00000005765
ENSBTAG00000011258		ENSBTAG00000015844			ENSBTAG00000006125
ENSBTAG00000010498		ENSBTAG00000019611			ENSBTAG00000010801
ENSBTAG00000008057		ENSBTAG00000005403			ENSBTAG00000017824
ENSBTAG00000022715		ENSBTAG00000007434			ENSBTAG00000023032
ENSBTAG00000026825		ENSBTAG00000026851			ENSBTAG00000031194
ENSBTAG00000050361		ENSBTAG00000007106			ENSBTAG00000038107
ENSBTAG00000010390		ENSBTAG00000015319			ENSBTAG00000000837
ENSBTAG00000016131		ENSBTAG00000017283			ENSBTAG00000004679
ENSBTAG00000025250		ENSBTAG00000019160			ENSBTAG00000005933
ENSBTAG00000032515		ENSBTAG00000020644			ENSBTAG00000006806
ENSBTAG00000050420		ENSBTAG00000006821			ENSBTAG00000006882
ENSBTAG00000005140		ENSBTAG00000025035			ENSBTAG00000010658
ENSBTAG00000008151		ENSBTAG00000026429			ENSBTAG00000016528
ENSBTAG00000053497		ENSBTAG00000049731			ENSBTAG00000019188
ENSBTAG00000046555		ENSBTAG00000013982			ENSBTAG00000020215
ENSBTAG00000011044		ENSBTAG00000014169			ENSBTAG00000020689
ENSBTAG00000016782		ENSBTAG00000015186			ENSBTAG00000002745
ENSBTAG00000023028		ENSBTAG00000054865			ENSBTAG00000008441
ENSBTAG00000021143		ENSBTAG00000011248			ENSBTAG00000014558
ENSBTAG00000039684		ENSBTAG00000016664			ENSBTAG00000015546
ENSBTAG00000009565		ENSBTAG00000004672			ENSBTAG00000021461
ENSBTAG00000014230		ENSBTAG00000006838			ENSBTAG00000044150
ENSBTAG00000012700		ENSBTAG00000008530			ENSBTAG00000052290
ENSBTAG00000016093		ENSBTAG00000010957			ENSBTAG00000002846
ENSBTAG00000016730		ENSBTAG00000013653			ENSBTAG00000003813
ENSBTAG00000031814		ENSBTAG00000010125			ENSBTAG00000004420
ENSBTAG00000001712		ENSBTAG00000018299			ENSBTAG00000006894
ENSBTAG00000004154		ENSBTAG00000027316			ENSBTAG00000012461
ENSBTAG00000000816		ENSBTAG00000016277			ENSBTAG00000013123
ENSBTAG00000024909		ENSBTAG00000007172			ENSBTAG00000013545
ENSBTAG00000009552		ENSBTAG00000018151			ENSBTAG00000017136
ENSBTAG00000013677		ENSBTAG00000005734			ENSBTAG00000018972
ENSBTAG00000027051		ENSBTAG00000009346			ENSBTAG00000020944
ENSBTAG00000001198		ENSBTAG00000014064			ENSBTAG00000024928
ENSBTAG00000002736		ENSBTAG00000021430			ENSBTAG00000003547
ENSBTAG00000013884		ENSBTAG00000025181			ENSBTAG00000007402
ENSBTAG00000032289		ENSBTAG00000048246			ENSBTAG00000014850
ENSBTAG00000045582		ENSBTAG00000008192			ENSBTAG00000020595
ENSBTAG00000003256		ENSBTAG00000001349			ENSBTAG00000025526
ENSBTAG00000046248		ENSBTAG00000013346			ENSBTAG00000035958
ENSBTAG00000007068		ENSBTAG00000013485			ENSBTAG00000003014
ENSBTAG00000012849		ENSBTAG00000016591			ENSBTAG00000005119
ENSBTAG00000025868		ENSBTAG00000017325			ENSBTAG00000006482
ENSBTAG00000000202		ENSBTAG00000021115			ENSBTAG00000007515
ENSBTAG00000001029		ENSBTAG00000030650			ENSBTAG00000011488
ENSBTAG00000006581		ENSBTAG00000032007			ENSBTAG00000014102
ENSBTAG00000015089		ENSBTAG00000007514			ENSBTAG00000017750
ENSBTAG00000015582		ENSBTAG00000012936			ENSBTAG00000018249
ENSBTAG00000006377		ENSBTAG00000002478			ENSBTAG00000021986
ENSBTAG00000051298		ENSBTAG00000014873			ENSBTAG00000024341
ENSBTAG00000033032		ENSBTAG00000003058			ENSBTAG00000025516
ENSBTAG00000006039		ENSBTAG00000008116			ENSBTAG00000031640
ENSBTAG00000015710		ENSBTAG00000010805			ENSBTAG00000051385
ENSBTAG00000001446		ENSBTAG00000011252			ENSBTAG00000053889
ENSBTAG00000002534		ENSBTAG00000012126			ENSBTAG00000001310
ENSBTAG00000004999		ENSBTAG00000013888			ENSBTAG00000007757
ENSBTAG00000006505		ENSBTAG00000017493			ENSBTAG00000011889
ENSBTAG00000007196		ENSBTAG00000047287			ENSBTAG00000013045
ENSBTAG00000018040					ENSBTAG00000027407
ENSBTAG00000012090					ENSBTAG00000000099
ENSBTAG00000012387					ENSBTAG00000005682
ENSBTAG00000017597					ENSBTAG00000005812
ENSBTAG00000047582					ENSBTAG00000007763
ENSBTAG00000004079					ENSBTAG00000013723
ENSBTAG00000008579					ENSBTAG00000033032
ENSBTAG00000010191					ENSBTAG00000040398
ENSBTAG00000013749					ENSBTAG00000006395
ENSBTAG00000047325					ENSBTAG00000010949
ENSBTAG00000000105					ENSBTAG00000025571
ENSBTAG00000001161					ENSBTAG00000050052
ENSBTAG00000012442					ENSBTAG00000001848
ENSBTAG00000011304					ENSBTAG00000005730
ENSBTAG00000020884					ENSBTAG00000008964
ENSBTAG00000021574					ENSBTAG00000015160
ENSBTAG00000002135					ENSBTAG00000016366
ENSBTAG00000008737					ENSBTAG00000020787
ENSBTAG00000012931					ENSBTAG00000021188
ENSBTAG00000030940					ENSBTAG00000038312
ENSBTAG00000012698					ENSBTAG00000000056
ENSBTAG00000019866					ENSBTAG00000001302
ENSBTAG00000031441					ENSBTAG00000005588
ENSBTAG00000008631					ENSBTAG00000009107
ENSBTAG00000010204					ENSBTAG00000009607
ENSBTAG00000014612					ENSBTAG00000013593
ENSBTAG00000017165					ENSBTAG00000016824
ENSBTAG00000002266					ENSBTAG00000016954
ENSBTAG00000004310					ENSBTAG00000019094
ENSBTAG00000011851					ENSBTAG00000019696
ENSBTAG00000015441					ENSBTAG00000040076
ENSBTAG00000054131					ENSBTAG00000046765
ENSBTAG00000005280					ENSBTAG00000003713
ENSBTAG00000006360					ENSBTAG00000007932
ENSBTAG00000008096					ENSBTAG00000017689
ENSBTAG00000019203					ENSBTAG00000000653
ENSBTAG00000001585					ENSBTAG00000002401
ENSBTAG00000002101					ENSBTAG00000005191
ENSBTAG00000007896					ENSBTAG00000005198
ENSBTAG00000015758					ENSBTAG00000008543
ENSBTAG00000051913					ENSBTAG00000011563
ENSBTAG00000003259					ENSBTAG00000011921
ENSBTAG00000009924					ENSBTAG00000012475
ENSBTAG00000030453					ENSBTAG00000014380
ENSBTAG00000035945					ENSBTAG00000014820
ENSBTAG00000004349					ENSBTAG00000017860
ENSBTAG00000003450					ENSBTAG00000030542
ENSBTAG00000008147					ENSBTAG00000053372
ENSBTAG00000031998					ENSBTAG00000000789
ENSBTAG00000006409					ENSBTAG00000003237
ENSBTAG00000010888					ENSBTAG00000006501
ENSBTAG00000016649					ENSBTAG00000010604
ENSBTAG00000018959					ENSBTAG00000011043
ENSBTAG00000018761					ENSBTAG00000016737
ENSBTAG00000021157					ENSBTAG00000020307
ENSBTAG00000054306					ENSBTAG00000052532
ENSBTAG00000015537					ENSBTAG00000001342
ENSBTAG00000017395					ENSBTAG00000001602
ENSBTAG00000019703					ENSBTAG00000003857
ENSBTAG00000021856					ENSBTAG00000003981
ENSBTAG00000001296					ENSBTAG00000004902
ENSBTAG00000012640					ENSBTAG00000007430
ENSBTAG00000013727					ENSBTAG00000010324
ENSBTAG00000014548					ENSBTAG00000010830
ENSBTAG00000011784					ENSBTAG00000011461
ENSBTAG00000012450					ENSBTAG00000013411
ENSBTAG00000021499					ENSBTAG00000014024
ENSBTAG00000021671					ENSBTAG00000014202
ENSBTAG00000040055					ENSBTAG00000014215
ENSBTAG00000055296					ENSBTAG00000015280
ENSBTAG00000002767					ENSBTAG00000016738
ENSBTAG00000017346					ENSBTAG00000016963
ENSBTAG00000019819					ENSBTAG00000021837
ENSBTAG00000049422					ENSBTAG00000027409
ENSBTAG00000010948					ENSBTAG00000003923
ENSBTAG00000004307					ENSBTAG00000007105
ENSBTAG00000020674					ENSBTAG00000008301
ENSBTAG00000022514					ENSBTAG00000012481
ENSBTAG00000005165					ENSBTAG00000015408
ENSBTAG00000006939					ENSBTAG00000016367
ENSBTAG00000006751					ENSBTAG00000019129
ENSBTAG00000002837					ENSBTAG00000007901
ENSBTAG00000004283					ENSBTAG00000013008
ENSBTAG00000005205					ENSBTAG00000021902
ENSBTAG00000004428					ENSBTAG00000032122
ENSBTAG00000005269					ENSBTAG00000032719
ENSBTAG00000008216					ENSBTAG00000003329
ENSBTAG00000009426					ENSBTAG00000006374
ENSBTAG00000010109					ENSBTAG00000011238
ENSBTAG00000010721					ENSBTAG00000012957
ENSBTAG00000012784					ENSBTAG00000019086
ENSBTAG00000014326					ENSBTAG00000019782
ENSBTAG00000017021					ENSBTAG00000026772
ENSBTAG00000018643					ENSBTAG00000046019
ENSBTAG00000021181					ENSBTAG00000002092
ENSBTAG00000039462					ENSBTAG00000004377
ENSBTAG00000016746					ENSBTAG00000005615
ENSBTAG00000002444					ENSBTAG00000005674
ENSBTAG00000011998					ENSBTAG00000014440
ENSBTAG00000015986					ENSBTAG00000014685
ENSBTAG00000021582					ENSBTAG00000017175
ENSBTAG00000007121					ENSBTAG00000017615
ENSBTAG00000007237					ENSBTAG00000019153
ENSBTAG00000021162					ENSBTAG00000019432
ENSBTAG00000006065					ENSBTAG00000019518
ENSBTAG00000008934					ENSBTAG00000026461
ENSBTAG00000024449					ENSBTAG00000030966
ENSBTAG00000013761					ENSBTAG00000033015
ENSBTAG00000006969					ENSBTAG00000034295
ENSBTAG00000012225					ENSBTAG00000045498
ENSBTAG00000014730					ENSBTAG00000045824
ENSBTAG00000010774					ENSBTAG00000003832
ENSBTAG00000002882					ENSBTAG00000008801
ENSBTAG00000016975					ENSBTAG00000010289
ENSBTAG00000012397					ENSBTAG00000012977
ENSBTAG00000006410					ENSBTAG00000013627
ENSBTAG00000001192					ENSBTAG00000017121
ENSBTAG00000014773					ENSBTAG00000017220
ENSBTAG00000033316					ENSBTAG00000021965
ENSBTAG00000021254					ENSBTAG00000046359
ENSBTAG00000001938					ENSBTAG00000047035
ENSBTAG00000002103					ENSBTAG00000003920
ENSBTAG00000008181					ENSBTAG00000007421
ENSBTAG00000015381					ENSBTAG00000007884
ENSBTAG00000024803					ENSBTAG00000011623
ENSBTAG00000004448					ENSBTAG00000012288
ENSBTAG00000002224					ENSBTAG00000016235
ENSBTAG00000008758					ENSBTAG00000017850
ENSBTAG00000004783					ENSBTAG00000000873
ENSBTAG00000016315					ENSBTAG00000003079
ENSBTAG00000044006					ENSBTAG00000004524
ENSBTAG00000018775					ENSBTAG00000008933
ENSBTAG00000021686					ENSBTAG00000012808
ENSBTAG00000011953					ENSBTAG00000013531
ENSBTAG00000013060					ENSBTAG00000016591
ENSBTAG00000005016					ENSBTAG00000019216
ENSBTAG00000055257					ENSBTAG00000021938
ENSBTAG00000001717					ENSBTAG00000007445
ENSBTAG00000002435					ENSBTAG00000011951
ENSBTAG00000020056					ENSBTAG00000013315
ENSBTAG00000021746					ENSBTAG00000018415
ENSBTAG00000010664					ENSBTAG00000020699
ENSBTAG00000011887					ENSBTAG00000031500
ENSBTAG00000015266					ENSBTAG00000000080
ENSBTAG00000006966					ENSBTAG00000000359
ENSBTAG00000001027					ENSBTAG00000001741
ENSBTAG00000001465					ENSBTAG00000003027
ENSBTAG00000006367					ENSBTAG00000004256
ENSBTAG00000015172					ENSBTAG00000007315
ENSBTAG00000019262					ENSBTAG00000009137
ENSBTAG00000015978					ENSBTAG00000010632
ENSBTAG00000005832					ENSBTAG00000011636
ENSBTAG00000011563					ENSBTAG00000014823
ENSBTAG00000014239					ENSBTAG00000015804
ENSBTAG00000006452					ENSBTAG00000004079
ENSBTAG00000047874					ENSBTAG00000004540
ENSBTAG00000014435					ENSBTAG00000006085
ENSBTAG00000004427					ENSBTAG00000016388
ENSBTAG00000054811					ENSBTAG00000016764
ENSBTAG00000016548					ENSBTAG00000018785
ENSBTAG00000001137					ENSBTAG00000019971
ENSBTAG00000008555					ENSBTAG00000002463
ENSBTAG00000009218					ENSBTAG00000003644
ENSBTAG00000011103					ENSBTAG00000018637
ENSBTAG00000012829					ENSBTAG00000020109
ENSBTAG00000014261					ENSBTAG00000023601
ENSBTAG00000021202					ENSBTAG00000002708
ENSBTAG00000046185					ENSBTAG00000005446
ENSBTAG00000001721					ENSBTAG00000007611
ENSBTAG00000008852					ENSBTAG00000009549
ENSBTAG00000019033					ENSBTAG00000013368
ENSBTAG00000001898					ENSBTAG00000016350
ENSBTAG00000003418					ENSBTAG00000016733
ENSBTAG00000009292					ENSBTAG00000017706
ENSBTAG00000011245					ENSBTAG00000020414
ENSBTAG00000013931					ENSBTAG00000021715
ENSBTAG00000050824					ENSBTAG00000047944
ENSBTAG00000003458					ENSBTAG00000051621
ENSBTAG00000019369					ENSBTAG00000002736
ENSBTAG00000019652					ENSBTAG00000009476
ENSBTAG00000037644					ENSBTAG00000010863
ENSBTAG00000012519					ENSBTAG00000011082
ENSBTAG00000017329					ENSBTAG00000019998
ENSBTAG00000050618					ENSBTAG00000039962
ENSBTAG00000055254					ENSBTAG00000047061
ENSBTAG00000013103					ENSBTAG00000012678
ENSBTAG00000014353					ENSBTAG00000002095
ENSBTAG00000016098					ENSBTAG00000018915
ENSBTAG00000000277					ENSBTAG00000021087
ENSBTAG00000007512					ENSBTAG00000021596
ENSBTAG00000009035					ENSBTAG00000031837
ENSBTAG00000017469					ENSBTAG00000054061
ENSBTAG00000010799					ENSBTAG00000002367
ENSBTAG00000013613					ENSBTAG00000004511
ENSBTAG00000027676					ENSBTAG00000006370
ENSBTAG00000003692					ENSBTAG00000008505
ENSBTAG00000004540					ENSBTAG00000009223
ENSBTAG00000004931					ENSBTAG00000016126
ENSBTAG00000019787					ENSBTAG00000001781
ENSBTAG00000006702					ENSBTAG00000004803
ENSBTAG00000011544					ENSBTAG00000006770
ENSBTAG00000012088					ENSBTAG00000010101
ENSBTAG00000021455					ENSBTAG00000016335
ENSBTAG00000021048					ENSBTAG00000017580
ENSBTAG00000021151					ENSBTAG00000019887
ENSBTAG00000045980					ENSBTAG00000039374
ENSBTAG00000006882					ENSBTAG00000004403
ENSBTAG00000009580					ENSBTAG00000005631
ENSBTAG00000015894					ENSBTAG00000008287
ENSBTAG00000017753					ENSBTAG00000008548
ENSBTAG00000003585					ENSBTAG00000009251
ENSBTAG00000005354					ENSBTAG00000016975
ENSBTAG00000013573					ENSBTAG00000019325
ENSBTAG00000014032					ENSBTAG00000020752
ENSBTAG00000020277					ENSBTAG00000024884
ENSBTAG00000004281					ENSBTAG00000037703
ENSBTAG00000010153					ENSBTAG00000049599
ENSBTAG00000017244					ENSBTAG00000011815
ENSBTAG00000019220					ENSBTAG00000018803
ENSBTAG00000020384					ENSBTAG00000018882
ENSBTAG00000020736					ENSBTAG00000038116
ENSBTAG00000021424					ENSBTAG00000005160
ENSBTAG00000006378					ENSBTAG00000006200
ENSBTAG00000009336					ENSBTAG00000006990
ENSBTAG00000012878					ENSBTAG00000010427
ENSBTAG00000026199					ENSBTAG00000014798
ENSBTAG00000027916					ENSBTAG00000016133
ENSBTAG00000040361					ENSBTAG00000019072
ENSBTAG00000047998					ENSBTAG00000033333
ENSBTAG00000002341					ENSBTAG00000003848
ENSBTAG00000002551					ENSBTAG00000008025
ENSBTAG00000005299					ENSBTAG00000009099
ENSBTAG00000012142					ENSBTAG00000016041
ENSBTAG00000016152					ENSBTAG00000017451
ENSBTAG00000043981					ENSBTAG00000020040
ENSBTAG00000002382					ENSBTAG00000025762
ENSBTAG00000012957					ENSBTAG00000030974
ENSBTAG00000015376					ENSBTAG00000000417
ENSBTAG00000000064					ENSBTAG00000001830
ENSBTAG00000014711					ENSBTAG00000010109
ENSBTAG00000001517					ENSBTAG00000010297
ENSBTAG00000009384					ENSBTAG00000018973
ENSBTAG00000039212					ENSBTAG00000019181
ENSBTAG00000040512					ENSBTAG00000020758
ENSBTAG00000013465					ENSBTAG00000000042
ENSBTAG00000024928					ENSBTAG00000003775
ENSBTAG00000048782					ENSBTAG00000005289
ENSBTAG00000001601					ENSBTAG00000006506
ENSBTAG00000003490					ENSBTAG00000011832
ENSBTAG00000008545					ENSBTAG00000014549
ENSBTAG00000017002					ENSBTAG00000017517
ENSBTAG00000019366					ENSBTAG00000039453
ENSBTAG00000008482					ENSBTAG00000040323
ENSBTAG00000000752					ENSBTAG00000045762
ENSBTAG00000003547					ENSBTAG00000001663
ENSBTAG00000006792					ENSBTAG00000003543
ENSBTAG00000010356					ENSBTAG00000009462
ENSBTAG00000011975					ENSBTAG00000010681
ENSBTAG00000013926					ENSBTAG00000013607
ENSBTAG00000006501					ENSBTAG00000018372
ENSBTAG00000006785					ENSBTAG00000019714
ENSBTAG00000000675					ENSBTAG00000020427
ENSBTAG00000006982					ENSBTAG00000003315
ENSBTAG00000007531					ENSBTAG00000004498
ENSBTAG00000013100					ENSBTAG00000021777
ENSBTAG00000015060					ENSBTAG00000034945
ENSBTAG00000047834					ENSBTAG00000002580
ENSBTAG00000053220					ENSBTAG00000006014
ENSBTAG00000001207					ENSBTAG00000012704
ENSBTAG00000004085					ENSBTAG00000001931
ENSBTAG00000009079					ENSBTAG00000005647
ENSBTAG00000046332					ENSBTAG00000006712
ENSBTAG00000002271					ENSBTAG00000010772
ENSBTAG00000004881					ENSBTAG00000011268
ENSBTAG00000012737					ENSBTAG00000038330
ENSBTAG00000019386					ENSBTAG00000001675
ENSBTAG00000008550					ENSBTAG00000006282
ENSBTAG00000040215					ENSBTAG00000006446
ENSBTAG00000013165					ENSBTAG00000006611
ENSBTAG00000013851					ENSBTAG00000016368
ENSBTAG00000014376					ENSBTAG00000004541
ENSBTAG00000020662					ENSBTAG00000008461
ENSBTAG00000020904					ENSBTAG00000010450
ENSBTAG00000015413					ENSBTAG00000011102
ENSBTAG00000007979					ENSBTAG00000020943
ENSBTAG00000011480					ENSBTAG00000005908
ENSBTAG00000010451					ENSBTAG00000010698
ENSBTAG00000009252					ENSBTAG00000011899
ENSBTAG00000027760					ENSBTAG00000017567
ENSBTAG00000006713					ENSBTAG00000018951
ENSBTAG00000014824					ENSBTAG00000019937
ENSBTAG00000017299					ENSBTAG00000001009
ENSBTAG00000011127					ENSBTAG00000002593
ENSBTAG00000054188					ENSBTAG00000011963
ENSBTAG00000007755					ENSBTAG00000013126
ENSBTAG00000040065					ENSBTAG00000014253
ENSBTAG00000009819					ENSBTAG00000017368
ENSBTAG00000023814					ENSBTAG00000018897
ENSBTAG00000004259					ENSBTAG00000001071
ENSBTAG00000010388					ENSBTAG00000001717
ENSBTAG00000016071					ENSBTAG00000006878
ENSBTAG00000004258					ENSBTAG00000012103
ENSBTAG00000019267					ENSBTAG00000012607
ENSBTAG00000015520					ENSBTAG00000013973
ENSBTAG00000015889					ENSBTAG00000009969
ENSBTAG00000033453					ENSBTAG00000011517
ENSBTAG00000009956					ENSBTAG00000011571
ENSBTAG00000012861					ENSBTAG00000019711
ENSBTAG00000011059					ENSBTAG00000026375
ENSBTAG00000016588					ENSBTAG00000032093
ENSBTAG00000008963					ENSBTAG00000010208
ENSBTAG00000016269					ENSBTAG00000010721
ENSBTAG00000021130					ENSBTAG00000020309
ENSBTAG00000000246					ENSBTAG00000004000
ENSBTAG00000005055					ENSBTAG00000013947
ENSBTAG00000024275					ENSBTAG00000019298
ENSBTAG00000001008					ENSBTAG00000020850
ENSBTAG00000002298					ENSBTAG00000022022
ENSBTAG00000018722					ENSBTAG00000002669
ENSBTAG00000033217					ENSBTAG00000008339
ENSBTAG00000001631					ENSBTAG00000014230
ENSBTAG00000030801					ENSBTAG00000018903
ENSBTAG00000010161					ENSBTAG00000019933
ENSBTAG00000000807					ENSBTAG00000020034
ENSBTAG00000021204					ENSBTAG00000020630
ENSBTAG00000003399					ENSBTAG00000039212
ENSBTAG00000005726					ENSBTAG00000020837
ENSBTAG00000001081					ENSBTAG00000027516
ENSBTAG00000009618					ENSBTAG00000012480
ENSBTAG00000011785					ENSBTAG00000014092
ENSBTAG00000013669					ENSBTAG00000018534
ENSBTAG00000018292					ENSBTAG00000044100
ENSBTAG00000049733					ENSBTAG00000002145
ENSBTAG00000009844					ENSBTAG00000015912
ENSBTAG00000007964					ENSBTAG00000018499
ENSBTAG00000019478					ENSBTAG00000007626
ENSBTAG00000035556					ENSBTAG00000015366
ENSBTAG00000001737					ENSBTAG00000016075
ENSBTAG00000004735					ENSBTAG00000018810
ENSBTAG00000013861					ENSBTAG00000005207
ENSBTAG00000035226					ENSBTAG00000008184
ENSBTAG00000016969					ENSBTAG00000009194
ENSBTAG00000006404					ENSBTAG00000018020
ENSBTAG00000007303					ENSBTAG00000019341
ENSBTAG00000018216					ENSBTAG00000008579
ENSBTAG00000024726					ENSBTAG00000013150
ENSBTAG00000009483					ENSBTAG00000013971
ENSBTAG00000014111					ENSBTAG00000004789
ENSBTAG00000015546					ENSBTAG00000006391
ENSBTAG00000002683					ENSBTAG00000007685
ENSBTAG00000011416					ENSBTAG00000010371
ENSBTAG00000011636					ENSBTAG00000016822
ENSBTAG00000002979					ENSBTAG00000030521
ENSBTAG00000007435					ENSBTAG00000003094
ENSBTAG00000018810					ENSBTAG00000018240
ENSBTAG00000030425					ENSBTAG00000030334
ENSBTAG00000004993					ENSBTAG00000012089
ENSBTAG00000011814					ENSBTAG00000017440
ENSBTAG00000000507					ENSBTAG00000020934
ENSBTAG00000011843					ENSBTAG00000021096
ENSBTAG00000014453
ENSBTAG00000017368
ENSBTAG00000002820
ENSBTAG00000009795
ENSBTAG00000011067
ENSBTAG00000015598
ENSBTAG00000020199
ENSBTAG00000003314
ENSBTAG00000008761
ENSBTAG00000019983
ENSBTAG00000003820
ENSBTAG00000004230
ENSBTAG00000004631
ENSBTAG00000012063
ENSBTAG00000018915
ENSBTAG00000019937
ENSBTAG00000020307
ENSBTAG00000051183
ENSBTAG00000011268
ENSBTAG00000014793
ENSBTAG00000032340
ENSBTAG00000008493
ENSBTAG00000008772
ENSBTAG00000020773
ENSBTAG00000004552
ENSBTAG00000007602
ENSBTAG00000012925
ENSBTAG00000016451
ENSBTAG00000017256
ENSBTAG00000018050
ENSBTAG00000044204
ENSBTAG00000008303
ENSBTAG00000017177
ENSBTAG00000000305
ENSBTAG00000014127
ENSBTAG00000009097
ENSBTAG00000001116
ENSBTAG00000013593
ENSBTAG00000017267
ENSBTAG00000051210
ENSBTAG00000009838
ENSBTAG00000017580
ENSBTAG00000017636
ENSBTAG00000019432
ENSBTAG00000019465
ENSBTAG00000001408
ENSBTAG00000001528
ENSBTAG00000002929
ENSBTAG00000014588
ENSBTAG00000045795
ENSBTAG00000048151
ENSBTAG00000001403
ENSBTAG00000005862
ENSBTAG00000011931
ENSBTAG00000015343
ENSBTAG00000016708
ENSBTAG00000000660
ENSBTAG00000012927
ENSBTAG00000014166
ENSBTAG00000018562
ENSBTAG00000026963
ENSBTAG00000019436
ENSBTAG00000019730
ENSBTAG00000000622
ENSBTAG00000014728
ENSBTAG00000015154
ENSBTAG00000002866
ENSBTAG00000022044
ENSBTAG00000001904
ENSBTAG00000004942
ENSBTAG00000010113
ENSBTAG00000052268

## Sheet: N'Dama
						DAMA
					MONOTONICALLY EXPRESSED GENES
	LIVER					SPLEEN					LYMPH NODE
Ascending		Descending			Ascending		Descending			Ascending		Descending
ENSBTAG00000020602		ENSBTAG00000020153			ENSBTAG00000011409		ENSBTAG00000000305			ENSBTAG00000047357		ENSBTAG00000009265
ENSBTAG00000016506		ENSBTAG00000017571			ENSBTAG00000048565		ENSBTAG00000027442			ENSBTAG00000015974		ENSBTAG00000027442
ENSBTAG00000005615		ENSBTAG00000003786			ENSBTAG00000024406		ENSBTAG00000016515			ENSBTAG00000001368		ENSBTAG00000004739
ENSBTAG00000001008		ENSBTAG00000015892			ENSBTAG00000005413		ENSBTAG00000011424			ENSBTAG00000006907		ENSBTAG00000009523
ENSBTAG00000007338		ENSBTAG00000015571			ENSBTAG00000047330		ENSBTAG00000007068			ENSBTAG00000001504		ENSBTAG00000018347
ENSBTAG00000004580		ENSBTAG00000000343			ENSBTAG00000005120		ENSBTAG00000046129			ENSBTAG00000007901		ENSBTAG00000020894
ENSBTAG00000005434		ENSBTAG00000011793			ENSBTAG00000019069		ENSBTAG00000009842			ENSBTAG00000009218		ENSBTAG00000002490
ENSBTAG00000004975		ENSBTAG00000010801			ENSBTAG00000000435		ENSBTAG00000003375			ENSBTAG00000010496		ENSBTAG00000027182
ENSBTAG00000010992		ENSBTAG00000017053			ENSBTAG00000009966		ENSBTAG00000022449			ENSBTAG00000050904		ENSBTAG00000003267
ENSBTAG00000026676		ENSBTAG00000003503			ENSBTAG00000015632		ENSBTAG00000015441			ENSBTAG00000010597		ENSBTAG00000022020
ENSBTAG00000022570		ENSBTAG00000030456			ENSBTAG00000010632		ENSBTAG00000014357			ENSBTAG00000027980		ENSBTAG00000014501
ENSBTAG00000012409		ENSBTAG00000007578			ENSBTAG00000034295		ENSBTAG00000010387			ENSBTAG00000005285		ENSBTAG00000009020
ENSBTAG00000021818		ENSBTAG00000009127			ENSBTAG00000025526		ENSBTAG00000001842			ENSBTAG00000014773		ENSBTAG00000038156
ENSBTAG00000008424		ENSBTAG00000017779					ENSBTAG00000003045			ENSBTAG00000014827		ENSBTAG00000046587
ENSBTAG00000011193		ENSBTAG00000038540					ENSBTAG00000032148			ENSBTAG00000006962		ENSBTAG00000019903
ENSBTAG00000012630		ENSBTAG00000039682					ENSBTAG00000005356			ENSBTAG00000010304		ENSBTAG00000025434
ENSBTAG00000024081		ENSBTAG00000000074					ENSBTAG00000003804			ENSBTAG00000019950		ENSBTAG00000001523
ENSBTAG00000000598		ENSBTAG00000013167					ENSBTAG00000009979			ENSBTAG00000010235		ENSBTAG00000048059
ENSBTAG00000003923		ENSBTAG00000013922					ENSBTAG00000000528			ENSBTAG00000010023		ENSBTAG00000021116
ENSBTAG00000010888		ENSBTAG00000001105					ENSBTAG00000006320			ENSBTAG00000000039		ENSBTAG00000021378
ENSBTAG00000002082		ENSBTAG00000032680					ENSBTAG00000006026			ENSBTAG00000025622		ENSBTAG00000005275
ENSBTAG00000019526		ENSBTAG00000008434					ENSBTAG00000007196			ENSBTAG00000018813		ENSBTAG00000023169
ENSBTAG00000007901		ENSBTAG00000003607					ENSBTAG00000004203			ENSBTAG00000012243		ENSBTAG00000013631
ENSBTAG00000019711		ENSBTAG00000010509					ENSBTAG00000015434			ENSBTAG00000018405		ENSBTAG00000021999
ENSBTAG00000002455		ENSBTAG00000015698					ENSBTAG00000029857			ENSBTAG00000002363		ENSBTAG00000012083
ENSBTAG00000002623		ENSBTAG00000021887					ENSBTAG00000013910			ENSBTAG00000019746		ENSBTAG00000019373
ENSBTAG00000004679		ENSBTAG00000009928					ENSBTAG00000021827			ENSBTAG00000021067		ENSBTAG00000009839
ENSBTAG00000007773		ENSBTAG00000027516					ENSBTAG00000023736			ENSBTAG00000010723		ENSBTAG00000005458
ENSBTAG00000003341		ENSBTAG00000008661					ENSBTAG00000014343			ENSBTAG00000038842		ENSBTAG00000013311
ENSBTAG00000011196		ENSBTAG00000011895					ENSBTAG00000014601			ENSBTAG00000004881		ENSBTAG00000010649
ENSBTAG00000027246		ENSBTAG00000021822					ENSBTAG00000018172			ENSBTAG00000012213		ENSBTAG00000013116
ENSBTAG00000024503		ENSBTAG00000003632					ENSBTAG00000002278			ENSBTAG00000005814		ENSBTAG00000012090
ENSBTAG00000005709		ENSBTAG00000005796					ENSBTAG00000005353			ENSBTAG00000024874		ENSBTAG00000020914
ENSBTAG00000011515		ENSBTAG00000010843					ENSBTAG00000016369			ENSBTAG00000000345		ENSBTAG00000004280
ENSBTAG00000018473		ENSBTAG00000019091					ENSBTAG00000008389			ENSBTAG00000006969		ENSBTAG00000027626
ENSBTAG00000021141		ENSBTAG00000021961					ENSBTAG00000022461			ENSBTAG00000016830		ENSBTAG00000017147
ENSBTAG00000027051		ENSBTAG00000001598					ENSBTAG00000013191			ENSBTAG00000020439		ENSBTAG00000051910
ENSBTAG00000013368		ENSBTAG00000011214					ENSBTAG00000034435			ENSBTAG00000012003		ENSBTAG00000017448
ENSBTAG00000021602		ENSBTAG00000030749					ENSBTAG00000000286			ENSBTAG00000021931		ENSBTAG00000003825
ENSBTAG00000014972		ENSBTAG00000019455					ENSBTAG00000015329			ENSBTAG00000015005		ENSBTAG00000015023
ENSBTAG00000006223		ENSBTAG00000012990					ENSBTAG00000013369			ENSBTAG00000002103		ENSBTAG00000032951
ENSBTAG00000038048		ENSBTAG00000053406					ENSBTAG00000015520			ENSBTAG00000012723		ENSBTAG00000000820
ENSBTAG00000014441		ENSBTAG00000009281					ENSBTAG00000021467			ENSBTAG00000020752		ENSBTAG00000003994
ENSBTAG00000007626		ENSBTAG00000016589					ENSBTAG00000038156			ENSBTAG00000000202		ENSBTAG00000000073
ENSBTAG00000011563		ENSBTAG00000018691					ENSBTAG00000020244			ENSBTAG00000013591		ENSBTAG00000003496
ENSBTAG00000014764		ENSBTAG00000009509					ENSBTAG00000002690			ENSBTAG00000002412		ENSBTAG00000007244
ENSBTAG00000012088		ENSBTAG00000015802					ENSBTAG00000009513			ENSBTAG00000003959		ENSBTAG00000008817
ENSBTAG00000020225		ENSBTAG00000000422					ENSBTAG00000020939			ENSBTAG00000014734		ENSBTAG00000010042
ENSBTAG00000021499		ENSBTAG00000005178					ENSBTAG00000000065			ENSBTAG00000001564		ENSBTAG00000012012
ENSBTAG00000025398		ENSBTAG00000018297					ENSBTAG00000000569			ENSBTAG00000017002		ENSBTAG00000011412
ENSBTAG00000007153		ENSBTAG00000010246					ENSBTAG00000002485			ENSBTAG00000021217		ENSBTAG00000000394
ENSBTAG00000008915		ENSBTAG00000012998					ENSBTAG00000020212			ENSBTAG00000012607		ENSBTAG00000010587
ENSBTAG00000019033		ENSBTAG00000014517					ENSBTAG00000007244			ENSBTAG00000016037		ENSBTAG00000014029
ENSBTAG00000001069		ENSBTAG00000017605					ENSBTAG00000020178			ENSBTAG00000000160		ENSBTAG00000006995
ENSBTAG00000004989		ENSBTAG00000021849					ENSBTAG00000002823			ENSBTAG00000003114		ENSBTAG00000020244
ENSBTAG00000009061		ENSBTAG00000019440					ENSBTAG00000002186			ENSBTAG00000047214		ENSBTAG00000017077
ENSBTAG00000002885		ENSBTAG00000014119					ENSBTAG00000000243			ENSBTAG00000013009		ENSBTAG00000015337
ENSBTAG00000010875		ENSBTAG00000006307					ENSBTAG00000010977			ENSBTAG00000027126		ENSBTAG00000009521
ENSBTAG00000013118		ENSBTAG00000008765					ENSBTAG00000015163			ENSBTAG00000004597		ENSBTAG00000001573
ENSBTAG00000019465		ENSBTAG00000040206					ENSBTAG00000012931			ENSBTAG00000053856		ENSBTAG00000020829
ENSBTAG00000021574		ENSBTAG00000011072					ENSBTAG00000013454			ENSBTAG00000010026		ENSBTAG00000053478
ENSBTAG00000019366		ENSBTAG00000048246					ENSBTAG00000018761			ENSBTAG00000013346		ENSBTAG00000014023
ENSBTAG00000015829		ENSBTAG00000009796					ENSBTAG00000013953			ENSBTAG00000019161		ENSBTAG00000013166
ENSBTAG00000003752		ENSBTAG00000027728					ENSBTAG00000014614			ENSBTAG00000016131		ENSBTAG00000016782
ENSBTAG00000006999		ENSBTAG00000001104					ENSBTAG00000004806			ENSBTAG00000003067		ENSBTAG00000018137
ENSBTAG00000023144		ENSBTAG00000008541					ENSBTAG00000009839			ENSBTAG00000007237		ENSBTAG00000025358
ENSBTAG00000015376		ENSBTAG00000013031					ENSBTAG00000016255			ENSBTAG00000014202		ENSBTAG00000033453
ENSBTAG00000006984		ENSBTAG00000031679					ENSBTAG00000018581			ENSBTAG00000011112		ENSBTAG00000008291
ENSBTAG00000012700		ENSBTAG00000036298					ENSBTAG00000009646			ENSBTAG00000017567		ENSBTAG00000016401
ENSBTAG00000004547		ENSBTAG00000015242					ENSBTAG00000053044			ENSBTAG00000019593		ENSBTAG00000021190
ENSBTAG00000005628		ENSBTAG00000021076					ENSBTAG00000001745			ENSBTAG00000032829		ENSBTAG00000011248
ENSBTAG00000017273		ENSBTAG00000012537					ENSBTAG00000005140			ENSBTAG00000012881		ENSBTAG00000043981
ENSBTAG00000004043		ENSBTAG00000017835					ENSBTAG00000011805			ENSBTAG00000014297		ENSBTAG00000010841
ENSBTAG00000053497		ENSBTAG00000021921					ENSBTAG00000051164			ENSBTAG00000000660		ENSBTAG00000004288
ENSBTAG00000015145		ENSBTAG00000055282					ENSBTAG00000011810			ENSBTAG00000000974		ENSBTAG00000005077
ENSBTAG00000002951		ENSBTAG00000014611					ENSBTAG00000016800			ENSBTAG00000021557		ENSBTAG00000009475
ENSBTAG00000018119		ENSBTAG00000012338					ENSBTAG00000017569			ENSBTAG00000008954		ENSBTAG00000050824
ENSBTAG00000001198		ENSBTAG00000012800					ENSBTAG00000001306			ENSBTAG00000018447		ENSBTAG00000009477
ENSBTAG00000015769		ENSBTAG00000019692					ENSBTAG00000009523			ENSBTAG00000001398		ENSBTAG00000013949
ENSBTAG00000012695		ENSBTAG00000030595					ENSBTAG00000009851			ENSBTAG00000001707		ENSBTAG00000003966
ENSBTAG00000001009		ENSBTAG00000053223					ENSBTAG00000017816			ENSBTAG00000006049		ENSBTAG00000012941
ENSBTAG00000020034		ENSBTAG00000007013					ENSBTAG00000005077			ENSBTAG00000008953		ENSBTAG00000024381
ENSBTAG00000002352		ENSBTAG00000008313					ENSBTAG00000016948			ENSBTAG00000009962		ENSBTAG00000026829
ENSBTAG00000008550		ENSBTAG00000015337					ENSBTAG00000000369			ENSBTAG00000011885		ENSBTAG00000050233
ENSBTAG00000052226		ENSBTAG00000009576					ENSBTAG00000005373			ENSBTAG00000011921		ENSBTAG00000002006
ENSBTAG00000002941		ENSBTAG00000022204					ENSBTAG00000006686			ENSBTAG00000010613		ENSBTAG00000011909
ENSBTAG00000006452		ENSBTAG00000016563					ENSBTAG00000008434			ENSBTAG00000016730		ENSBTAG00000014601
ENSBTAG00000006846		ENSBTAG00000017242					ENSBTAG00000017077			ENSBTAG00000014393		ENSBTAG00000048122
ENSBTAG00000011238		ENSBTAG00000017882					ENSBTAG00000016707			ENSBTAG00000017811		ENSBTAG00000006792
ENSBTAG00000045582		ENSBTAG00000046192					ENSBTAG00000002688			ENSBTAG00000010957		ENSBTAG00000012998
ENSBTAG00000010664		ENSBTAG00000000025					ENSBTAG00000006034			ENSBTAG00000004271		ENSBTAG00000008935
ENSBTAG00000015582		ENSBTAG00000006708					ENSBTAG00000009547			ENSBTAG00000010658		ENSBTAG00000002186
ENSBTAG00000000432		ENSBTAG00000015436					ENSBTAG00000018400			ENSBTAG00000018334		ENSBTAG00000003777
ENSBTAG00000004072		ENSBTAG00000022167					ENSBTAG00000008121			ENSBTAG00000012176		ENSBTAG00000011994
ENSBTAG00000015708		ENSBTAG00000006001					ENSBTAG00000020126			ENSBTAG00000016004		ENSBTAG00000017830
ENSBTAG00000015894		ENSBTAG00000034992					ENSBTAG00000032007			ENSBTAG00000015097		ENSBTAG00000021779
ENSBTAG00000021144		ENSBTAG00000011140					ENSBTAG00000001104			ENSBTAG00000016733		ENSBTAG00000002554
ENSBTAG00000014898		ENSBTAG00000010867					ENSBTAG00000014249			ENSBTAG00000031500		ENSBTAG00000005029
ENSBTAG00000027204		ENSBTAG00000023384					ENSBTAG00000017869			ENSBTAG00000015463		ENSBTAG00000001257
ENSBTAG00000055197		ENSBTAG00000003959					ENSBTAG00000053223			ENSBTAG00000017875		ENSBTAG00000004672
ENSBTAG00000000005		ENSBTAG00000031185					ENSBTAG00000014576			ENSBTAG00000017038		ENSBTAG00000013489
ENSBTAG00000014494		ENSBTAG00000000172					ENSBTAG00000009698			ENSBTAG00000015950		ENSBTAG00000027766
ENSBTAG00000017863		ENSBTAG00000000295					ENSBTAG00000013472			ENSBTAG00000017462		ENSBTAG00000039731
ENSBTAG00000020297		ENSBTAG00000008654					ENSBTAG00000015368			ENSBTAG00000002000		ENSBTAG00000004168
ENSBTAG00000020645		ENSBTAG00000011332					ENSBTAG00000007129			ENSBTAG00000002377		ENSBTAG00000007578
ENSBTAG00000004553		ENSBTAG00000002823					ENSBTAG00000016109			ENSBTAG00000016281		ENSBTAG00000010285
ENSBTAG00000008411		ENSBTAG00000012072					ENSBTAG00000018007			ENSBTAG00000031441		ENSBTAG00000000603
ENSBTAG00000019532		ENSBTAG00000006941					ENSBTAG00000032021			ENSBTAG00000015336		ENSBTAG00000013769
ENSBTAG00000019686		ENSBTAG00000007946					ENSBTAG00000000245			ENSBTAG00000019029		ENSBTAG00000006816
ENSBTAG00000023028		ENSBTAG00000012432					ENSBTAG00000001096			ENSBTAG00000007776		ENSBTAG00000000286
ENSBTAG00000003922		ENSBTAG00000012980					ENSBTAG00000003345			ENSBTAG00000019406		ENSBTAG00000000782
ENSBTAG00000011887		ENSBTAG00000010955					ENSBTAG00000005249			ENSBTAG00000008883		ENSBTAG00000010899
ENSBTAG00000020801		ENSBTAG00000016760					ENSBTAG00000019927			ENSBTAG00000002458		ENSBTAG00000032021
ENSBTAG00000024928		ENSBTAG00000021935					ENSBTAG00000021211			ENSBTAG00000007657		ENSBTAG00000030333
ENSBTAG00000040512		ENSBTAG00000044132					ENSBTAG00000018123			ENSBTAG00000011811
ENSBTAG00000007981		ENSBTAG00000015352					ENSBTAG00000019807			ENSBTAG00000032163
ENSBTAG00000012829		ENSBTAG00000019714					ENSBTAG00000003245			ENSBTAG00000014731
ENSBTAG00000013367		ENSBTAG00000006819					ENSBTAG00000010819			ENSBTAG00000014830
ENSBTAG00000013884		ENSBTAG00000011368					ENSBTAG00000020954			ENSBTAG00000017798
ENSBTAG00000014872		ENSBTAG00000014064					ENSBTAG00000054533
ENSBTAG00000015910		ENSBTAG00000014294					ENSBTAG00000001117
ENSBTAG00000020921		ENSBTAG00000017527					ENSBTAG00000006071
ENSBTAG00000022715		ENSBTAG00000050962					ENSBTAG00000007374
ENSBTAG00000001712		ENSBTAG00000010387					ENSBTAG00000002451
ENSBTAG00000005186							ENSBTAG00000017599
ENSBTAG00000008008							ENSBTAG00000009191
ENSBTAG00000008057							ENSBTAG00000014831
ENSBTAG00000012526							ENSBTAG00000015089
ENSBTAG00000000559							ENSBTAG00000001093
ENSBTAG00000005477							ENSBTAG00000016486
ENSBTAG00000008283							ENSBTAG00000010345
ENSBTAG00000011784							ENSBTAG00000003825
ENSBTAG00000017135							ENSBTAG00000008428
ENSBTAG00000003908							ENSBTAG00000026286
ENSBTAG00000013677							ENSBTAG00000002272
ENSBTAG00000039160							ENSBTAG00000006505
ENSBTAG00000001585							ENSBTAG00000013294
ENSBTAG00000003043							ENSBTAG00000021879
ENSBTAG00000007932							ENSBTAG00000011847
ENSBTAG00000008713
ENSBTAG00000040361
ENSBTAG00000004115
ENSBTAG00000009353
ENSBTAG00000010487
ENSBTAG00000012771
ENSBTAG00000019409
ENSBTAG00000007421
ENSBTAG00000007596
ENSBTAG00000010135
ENSBTAG00000015144
ENSBTAG00000015978
ENSBTAG00000020173
ENSBTAG00000002669
ENSBTAG00000010303
ENSBTAG00000048565
ENSBTAG00000006685
ENSBTAG00000006716
ENSBTAG00000019819
ENSBTAG00000000715
ENSBTAG00000009051
ENSBTAG00000009381
ENSBTAG00000013096
ENSBTAG00000020294
ENSBTAG00000007103
ENSBTAG00000007433
ENSBTAG00000020554
ENSBTAG00000021176
ENSBTAG00000037996
ENSBTAG00000000735
ENSBTAG00000051907
ENSBTAG00000053390
ENSBTAG00000055254
ENSBTAG00000014614
ENSBTAG00000002746
ENSBTAG00000003764
ENSBTAG00000015815
ENSBTAG00000008143
ENSBTAG00000013569
ENSBTAG00000027684
ENSBTAG00000004283
ENSBTAG00000009137
ENSBTAG00000013204
ENSBTAG00000014172
ENSBTAG00000020674
ENSBTAG00000011578
ENSBTAG00000012450
ENSBTAG00000017875
ENSBTAG00000005246
ENSBTAG00000008897
ENSBTAG00000006616
ENSBTAG00000011601
ENSBTAG00000014821
ENSBTAG00000020884
ENSBTAG00000046555
ENSBTAG00000048485
ENSBTAG00000050420
ENSBTAG00000000581
ENSBTAG00000011146
ENSBTAG00000018176
ENSBTAG00000021466
ENSBTAG00000005481
ENSBTAG00000008719
ENSBTAG00000016519
ENSBTAG00000025250
ENSBTAG00000017801
ENSBTAG00000018951
ENSBTAG00000018033
ENSBTAG00000030453
ENSBTAG00000047582
ENSBTAG00000005892
ENSBTAG00000009552
ENSBTAG00000015297
ENSBTAG00000007079
ENSBTAG00000025257
ENSBTAG00000000563
ENSBTAG00000020043
ENSBTAG00000023787
ENSBTAG00000039275
ENSBTAG00000053478
ENSBTAG00000053649
ENSBTAG00000000941
ENSBTAG00000016168
ENSBTAG00000000672
ENSBTAG00000009658
ENSBTAG00000011531
ENSBTAG00000021955
ENSBTAG00000000202
ENSBTAG00000009717
ENSBTAG00000011409
ENSBTAG00000019967
ENSBTAG00000010347
ENSBTAG00000016388
ENSBTAG00000020865
ENSBTAG00000027676
ENSBTAG00000033255
ENSBTAG00000005299
ENSBTAG00000012370
ENSBTAG00000051913
ENSBTAG00000019371
ENSBTAG00000054188
ENSBTAG00000007872
ENSBTAG00000032515
ENSBTAG00000000653
ENSBTAG00000002764
ENSBTAG00000006466
ENSBTAG00000012117
ENSBTAG00000040331
ENSBTAG00000012931
ENSBTAG00000007920
ENSBTAG00000030845
ENSBTAG00000002624
ENSBTAG00000019406
ENSBTAG00000037457
ENSBTAG00000000524
ENSBTAG00000021250
ENSBTAG00000021965
ENSBTAG00000024918
ENSBTAG00000030940
ENSBTAG00000004442
ENSBTAG00000019369
ENSBTAG00000010155
ENSBTAG00000013042
ENSBTAG00000001578
ENSBTAG00000001898
ENSBTAG00000019478
ENSBTAG00000008956
ENSBTAG00000017213
ENSBTAG00000025130
ENSBTAG00000038326
ENSBTAG00000005960
ENSBTAG00000008523
ENSBTAG00000009078
ENSBTAG00000010563
ENSBTAG00000006752
ENSBTAG00000046548
ENSBTAG00000012417
ENSBTAG00000019386
ENSBTAG00000010191
ENSBTAG00000013465
ENSBTAG00000001745
ENSBTAG00000007963
ENSBTAG00000012082
ENSBTAG00000039462
ENSBTAG00000001717
ENSBTAG00000002736
ENSBTAG00000011043
ENSBTAG00000011998
ENSBTAG00000009770
ENSBTAG00000002444
ENSBTAG00000010109
ENSBTAG00000001446
ENSBTAG00000003727
ENSBTAG00000008216
ENSBTAG00000009336
ENSBTAG00000011044
ENSBTAG00000015278
ENSBTAG00000009850
ENSBTAG00000005280
ENSBTAG00000006065
ENSBTAG00000013761
ENSBTAG00000016093
ENSBTAG00000001321
ENSBTAG00000009426
ENSBTAG00000012784
ENSBTAG00000015172
ENSBTAG00000008631
ENSBTAG00000009826
ENSBTAG00000021582
ENSBTAG00000001328
ENSBTAG00000010774
ENSBTAG00000004783
ENSBTAG00000001721
ENSBTAG00000018643
ENSBTAG00000014239
ENSBTAG00000004554
ENSBTAG00000012062
ENSBTAG00000021193
ENSBTAG00000004310
ENSBTAG00000017547
ENSBTAG00000020535
ENSBTAG00000012090
ENSBTAG00000014730
ENSBTAG00000001029
ENSBTAG00000005269
ENSBTAG00000016746
ENSBTAG00000019604
ENSBTAG00000050726
ENSBTAG00000002103
ENSBTAG00000002820
ENSBTAG00000015363
ENSBTAG00000016975
ENSBTAG00000006039
ENSBTAG00000010386
ENSBTAG00000016406
ENSBTAG00000021162
ENSBTAG00000004448
ENSBTAG00000006939
ENSBTAG00000010390
ENSBTAG00000014326
ENSBTAG00000021181
ENSBTAG00000026199
ENSBTAG00000030170
ENSBTAG00000053179
ENSBTAG00000007237
ENSBTAG00000016131
ENSBTAG00000010153
ENSBTAG00000017469
ENSBTAG00000016819
ENSBTAG00000024449
ENSBTAG00000010899
ENSBTAG00000013533
ENSBTAG00000016071
ENSBTAG00000018292
ENSBTAG00000003401
ENSBTAG00000012408
ENSBTAG00000006377
ENSBTAG00000009543
ENSBTAG00000016269
ENSBTAG00000000517
ENSBTAG00000009819
ENSBTAG00000011953
ENSBTAG00000000277
ENSBTAG00000001333
ENSBTAG00000001601
ENSBTAG00000019787
ENSBTAG00000019960
ENSBTAG00000000215
ENSBTAG00000038795
ENSBTAG00000046248
ENSBTAG00000001189
ENSBTAG00000009761
ENSBTAG00000011258
ENSBTAG00000014376
ENSBTAG00000014612
ENSBTAG00000015089
ENSBTAG00000023814
ENSBTAG00000007661
ENSBTAG00000015986
ENSBTAG00000010356
ENSBTAG00000018761
ENSBTAG00000015381
ENSBTAG00000021424
ENSBTAG00000050361
ENSBTAG00000000660
ENSBTAG00000031814
ENSBTAG00000003692
ENSBTAG00000005008
ENSBTAG00000008499
ENSBTAG00000018562
ENSBTAG00000000842
ENSBTAG00000001522
ENSBTAG00000004238
ENSBTAG00000005978
ENSBTAG00000007068
ENSBTAG00000013363
ENSBTAG00000015403
ENSBTAG00000017021
ENSBTAG00000021799
ENSBTAG00000045767
ENSBTAG00000001066
ENSBTAG00000014773
ENSBTAG00000016315
ENSBTAG00000004281
ENSBTAG00000011245
ENSBTAG00000012442
ENSBTAG00000011126
ENSBTAG00000003418
ENSBTAG00000010739
ENSBTAG00000015537
ENSBTAG00000040065
ENSBTAG00000002628
ENSBTAG00000012999
ENSBTAG00000039684
ENSBTAG00000002258
ENSBTAG00000015710
ENSBTAG00000018463
ENSBTAG00000019251
ENSBTAG00000007860
ENSBTAG00000047238
ENSBTAG00000049297
ENSBTAG00000050618
ENSBTAG00000002683
ENSBTAG00000005947
ENSBTAG00000008341
ENSBTAG00000012925
ENSBTAG00000020164
ENSBTAG00000046337
ENSBTAG00000003639
ENSBTAG00000020935
ENSBTAG00000002596
ENSBTAG00000002608
ENSBTAG00000005913
ENSBTAG00000007121
ENSBTAG00000008650
ENSBTAG00000011921
ENSBTAG00000053911
ENSBTAG00000004881
ENSBTAG00000016548
ENSBTAG00000011059
ENSBTAG00000011593
ENSBTAG00000015874
ENSBTAG00000000105
ENSBTAG00000018013
ENSBTAG00000018959
ENSBTAG00000047330
ENSBTAG00000004207
ENSBTAG00000006672
ENSBTAG00000019250
ENSBTAG00000006951
ENSBTAG00000000454
ENSBTAG00000007520
ENSBTAG00000016762
ENSBTAG00000034609
ENSBTAG00000006506
ENSBTAG00000006581
ENSBTAG00000014230
ENSBTAG00000017395
ENSBTAG00000014295
ENSBTAG00000017313
ENSBTAG00000017832
ENSBTAG00000025898
ENSBTAG00000003147
ENSBTAG00000021879
ENSBTAG00000019703
ENSBTAG00000000347
ENSBTAG00000008090
ENSBTAG00000013290
ENSBTAG00000008863
ENSBTAG00000009289
ENSBTAG00000020316
ENSBTAG00000052504
ENSBTAG00000007755
ENSBTAG00000013009
ENSBTAG00000021143
ENSBTAG00000016977
ENSBTAG00000031444
ENSBTAG00000018403
ENSBTAG00000002039
ENSBTAG00000004428
ENSBTAG00000004997
ENSBTAG00000010416
ENSBTAG00000021709
ENSBTAG00000003371
ENSBTAG00000014835
ENSBTAG00000037413
ENSBTAG00000001338
ENSBTAG00000011892
ENSBTAG00000012704
ENSBTAG00000015889
ENSBTAG00000018189
ENSBTAG00000021035
ENSBTAG00000003820
ENSBTAG00000004275
ENSBTAG00000004954
ENSBTAG00000005345
ENSBTAG00000008592
ENSBTAG00000019072
ENSBTAG00000020736
ENSBTAG00000054306
ENSBTAG00000054951
ENSBTAG00000001244
ENSBTAG00000047874
ENSBTAG00000002271
ENSBTAG00000005140
ENSBTAG00000039335
ENSBTAG00000032289
ENSBTAG00000003489
ENSBTAG00000011103
ENSBTAG00000016782
ENSBTAG00000018775
ENSBTAG00000013282
ENSBTAG00000011847
ENSBTAG00000013103
ENSBTAG00000021209
ENSBTAG00000046699
ENSBTAG00000015385
ENSBTAG00000019436
ENSBTAG00000012225
ENSBTAG00000014091
ENSBTAG00000006982
ENSBTAG00000009565
ENSBTAG00000011125
ENSBTAG00000021856
ENSBTAG00000002357
ENSBTAG00000011975
ENSBTAG00000013414
ENSBTAG00000020904
ENSBTAG00000046959
ENSBTAG00000015758
ENSBTAG00000002006
ENSBTAG00000007331
ENSBTAG00000045862
ENSBTAG00000010922
ENSBTAG00000017363
ENSBTAG00000021202
ENSBTAG00000018349
ENSBTAG00000031851
ENSBTAG00000000322
ENSBTAG00000005115
ENSBTAG00000010721
ENSBTAG00000011257
ENSBTAG00000020384
ENSBTAG00000002468
ENSBTAG00000004291
ENSBTAG00000004999
ENSBTAG00000009256
ENSBTAG00000009960
ENSBTAG00000015043
ENSBTAG00000020015
ENSBTAG00000038650
ENSBTAG00000045828
ENSBTAG00000004931
ENSBTAG00000006111
ENSBTAG00000005165
ENSBTAG00000008462
ENSBTAG00000009292
ENSBTAG00000015154
ENSBTAG00000017873
ENSBTAG00000005654
ENSBTAG00000016918
ENSBTAG00000018271
ENSBTAG00000000144
ENSBTAG00000007988
ENSBTAG00000002108
ENSBTAG00000021491
ENSBTAG00000018061
ENSBTAG00000018373
ENSBTAG00000003288
ENSBTAG00000003642
ENSBTAG00000013100
ENSBTAG00000019980
ENSBTAG00000003314
ENSBTAG00000004735
ENSBTAG00000045779
ENSBTAG00000004631
ENSBTAG00000011734
ENSBTAG00000037811
ENSBTAG00000002882
ENSBTAG00000001938
ENSBTAG00000010328
ENSBTAG00000004085
ENSBTAG00000049919
ENSBTAG00000010799
ENSBTAG00000015988
ENSBTAG00000054680
ENSBTAG00000010627
ENSBTAG00000021596
ENSBTAG00000002719
ENSBTAG00000012849
ENSBTAG00000003115
ENSBTAG00000009218
ENSBTAG00000018801
ENSBTAG00000040551
ENSBTAG00000043994
ENSBTAG00000009848
ENSBTAG00000002341
ENSBTAG00000006928
ENSBTAG00000016899
ENSBTAG00000023610
ENSBTAG00000039980
ENSBTAG00000006118
ENSBTAG00000019262
ENSBTAG00000009097
ENSBTAG00000051298
ENSBTAG00000006969
ENSBTAG00000006972
ENSBTAG00000010368
ENSBTAG00000012004
ENSBTAG00000012698
ENSBTAG00000018073
ENSBTAG00000021673
ENSBTAG00000027020
ENSBTAG00000031171
ENSBTAG00000008934
ENSBTAG00000004018
ENSBTAG00000008736
ENSBTAG00000009035
ENSBTAG00000014031
ENSBTAG00000000641
ENSBTAG00000021978
ENSBTAG00000003039
ENSBTAG00000004401
ENSBTAG00000005564
ENSBTAG00000005905
ENSBTAG00000010106
ENSBTAG00000013054
ENSBTAG00000052916
ENSBTAG00000012146
ENSBTAG00000018048
ENSBTAG00000018216
ENSBTAG00000001470
ENSBTAG00000002278
ENSBTAG00000003741
ENSBTAG00000014324
ENSBTAG00000014575
ENSBTAG00000015188
ENSBTAG00000003458
ENSBTAG00000004079
ENSBTAG00000013573
ENSBTAG00000054741
ENSBTAG00000010552
ENSBTAG00000015961
ENSBTAG00000017461
ENSBTAG00000030282
ENSBTAG00000002633
ENSBTAG00000021671
ENSBTAG00000053188
ENSBTAG00000008180
ENSBTAG00000009786
ENSBTAG00000017287
ENSBTAG00000010785
ENSBTAG00000013631
ENSBTAG00000002435
ENSBTAG00000010659
ENSBTAG00000012307
ENSBTAG00000012519
ENSBTAG00000018661
ENSBTAG00000020060
ENSBTAG00000033731
ENSBTAG00000006695
ENSBTAG00000013340
ENSBTAG00000015426
ENSBTAG00000016708
ENSBTAG00000053007
ENSBTAG00000000894
ENSBTAG00000005304
ENSBTAG00000014685
ENSBTAG00000018868
ENSBTAG00000005120
ENSBTAG00000010649
ENSBTAG00000012712
ENSBTAG00000013356
ENSBTAG00000008758
ENSBTAG00000016730
ENSBTAG00000037558
ENSBTAG00000009805
ENSBTAG00000011849
ENSBTAG00000013057
ENSBTAG00000015277
ENSBTAG00000006501
ENSBTAG00000007935
ENSBTAG00000011851
ENSBTAG00000031252
ENSBTAG00000037768
ENSBTAG00000013505
ENSBTAG00000018823
ENSBTAG00000020192
ENSBTAG00000034995
ENSBTAG00000045744
ENSBTAG00000002101
ENSBTAG00000005193
ENSBTAG00000006367
ENSBTAG00000008406
ENSBTAG00000020054
ENSBTAG00000020420
ENSBTAG00000003257
ENSBTAG00000003636
ENSBTAG00000008954
ENSBTAG00000017124
ENSBTAG00000017329
ENSBTAG00000049995
ENSBTAG00000026111
ENSBTAG00000052466
ENSBTAG00000054572
ENSBTAG00000005413
ENSBTAG00000005448
ENSBTAG00000005862
ENSBTAG00000007357
ENSBTAG00000020199
ENSBTAG00000002402
ENSBTAG00000003553
ENSBTAG00000013919
ENSBTAG00000018543
ENSBTAG00000000181
ENSBTAG00000004499
ENSBTAG00000007875
ENSBTAG00000015280
ENSBTAG00000017753
ENSBTAG00000019903
ENSBTAG00000003264
ENSBTAG00000020595
ENSBTAG00000002786
ENSBTAG00000003454
ENSBTAG00000005714
ENSBTAG00000016199
ENSBTAG00000006542
ENSBTAG00000001038
ENSBTAG00000011421
ENSBTAG00000021254
ENSBTAG00000002224
ENSBTAG00000011105
ENSBTAG00000012671
ENSBTAG00000019953
ENSBTAG00000005550
ENSBTAG00000016297
ENSBTAG00000019110
ENSBTAG00000019883
ENSBTAG00000010598
ENSBTAG00000002834
ENSBTAG00000009020
ENSBTAG00000027173
ENSBTAG00000005832
ENSBTAG00000013760
ENSBTAG00000016311
ENSBTAG00000021058
ENSBTAG00000021157
ENSBTAG00000002080
ENSBTAG00000016869
ENSBTAG00000020764
ENSBTAG00000004906
ENSBTAG00000012865
ENSBTAG00000013843
ENSBTAG00000017139
ENSBTAG00000009232
ENSBTAG00000010866
ENSBTAG00000013165
ENSBTAG00000015805
ENSBTAG00000054811
